# Supplementary material for: (2E)-1-[5-Methyl-1-(4-methyl­phen­yl)-1H-1,2,3-triazol-4-yl]-3-[4-(piperidin-1-yl)phen­yl]prop-2-en-1-one
Source: Acta Crystallogr Sect E Struct Rep Online. 2013 Apr 5;69(Pt 5):o639–40. doi: 10.1107/S1600536813008258 (PMC3647840; doi:10.1107/S1600536813008258)
Supplement: Supplementary file 1 [file e-69-0o639-sup1.cif]

##############################################################################
#                                                                            #
# This CIF contains the data in a paper accepted for publication in          #
# Acta Crystallographica Section E. It conforms to the requirements of       #
# Notes for Authors for Acta Crystallographica Section E, and has been       #
# peer reviewed under the auspices of the IUCr Commission on Journals.       #
#                                                                            #
# Full details of the Crystallographic Information File format               #
# are given in the paper "The Crystallographic Information File (CIF):       #
# a New Standard Archive File for Crystallography" by S. R. Hall, F. H.      #
# Allen and I. D. Brown [Acta Cryst. (1991), A47, 655-685].                  #
#                                                                            #
# The current version of the core CIF dictionary is obtainable from          #
# ftp://ftp.iucr.org/pub/cif_core.dic.                                       #
#                                                                            #
# Software is freely available for graphical display of the structure(s)     #
# in this CIF. For information consult the CIF software page                 #
# http://www.iucr.org/resources/cif/software.                                #
#                                                                            #
# This file may be used for bona fide research purposes within the           #
# scientific community so long as proper attribution is given to the journal # 
# article from which it was obtained.                                        #
#                                                                            #
##############################################################################
data_global
_audit_creation_method     SHELXL-97
_journal_date_recd_electronic     2013-03-25
_journal_date_accepted     2013-03-25
_journal_name_full     'Acta Crystallographica, Section E'
_journal_year     2013
_journal_volume     69
_journal_issue      5
_journal_page_first     o639
_journal_page_last     o640
_journal_paper_category     QO
_journal_paper_doi     10.1107/S1600536813008258
_journal_coeditor_code     HB7062
_publ_contact_author_name     ' Edward RT Tiekink '
_publ_contact_author_address
;
Department of Chemistry, University of Malaya,
50603 Kuala Lumpur, Malaysia
;
_publ_contact_author_email
;
edward.tiekink@gmail.com
;
_publ_contact_author_fax     ' +60 3 7967 4193 '
_publ_contact_author_phone     ' +60 3 7967 6775 '
_publ_section_title
;\
(2<i>E</i>)-1-[5-Methyl-1-(4-methylphenyl)-1<i>H</i>-1,2,3-triazol-4-yl]-3-[4-\
(piperidin-1-yl)phenyl]prop-2-en-1-one
;
_publ_section_title_footnote
;
 Additional correspondence author, e-mail: bakrfatehy@yahoo.com.
;
loop_
    _publ_author_name
    _publ_author_address
    'Bakr F. Abdel-Wahab'
;
Applied Organic Chemistry Department, National Research Centre, Dokki,
12622 Giza, Egypt
;
    'Ehab Abdel-Latif'
;
Applied Organic Chemistry Department, National Research Centre, Dokki,
12622 Giza, Egypt
;
    'Ng, Seik Weng'
;
     Department of Chemistry
     University of Malaya
     50603 Kuala Lumpur
     Malaysia
     Chemistry Department
     Faculty of Science
     King Abdulaziz University
     PO Box 80203 Jeddah
     Saudi Arabia
;
    'Tiekink, Edward R. T.'
;
Department of Chemistry, University of Malaya,
50603 Kuala Lumpur, Malaysia
;
_publ_section_synopsis     .
data_I
_audit_creation_method     SHELXL-97
_chemical_name_systematic
;\
(2<i>E</i>)-1-[5-Methyl-1-(4-methylphenyl)-1<i>H</i>-1,2,3-triazol-4-yl]-\
3-[4-(piperidin-1-yl)phenyl]prop-2-en-1-one
;
_chemical_name_common     ?
_chemical_formula_moiety     'C24 H26 N4 O'
_chemical_formula_sum     'C24 H26 N4 O'
_chemical_formula_iupac     'C24 H26 N4 O'
_chemical_formula_weight     386.49
_chemical_melting_point     ?
_symmetry_cell_setting     triclinic
_symmetry_space_group_name_H-M     'P -1'
_symmetry_space_group_name_Hall     '-P 1'
loop_
    _symmetry_equiv_pos_as_xyz
    'x, y, z'
    '-x, -y, -z'
_cell_length_a     12.9514(16)
_cell_length_b     13.1000(13)
_cell_length_c     13.3735(14)
_cell_angle_alpha     77.666(9)
_cell_angle_beta     74.123(10)
_cell_angle_gamma     81.044(9)
_cell_volume     2120.6(4)
_cell_formula_units_Z     4
_cell_measurement_reflns_used     3652
_cell_measurement_theta_min     2.9589
_cell_measurement_theta_max     27.5010
_cell_measurement_temperature     295(2)
_exptl_crystal_description     prism
_exptl_crystal_colour     yellow
_exptl_crystal_size_max     0.50
_exptl_crystal_size_mid     0.40
_exptl_crystal_size_min     0.30
_exptl_crystal_density_diffrn     1.211
_exptl_crystal_density_meas     ?
_exptl_crystal_density_method     'not measured'
_exptl_crystal_F_000     824
_exptl_absorpt_coefficient_mu     0.076
_exptl_absorpt_correction_type     multi-scan
_exptl_absorpt_process_details     '(CrysAlis PRO; Agilent, 2011)'
_exptl_absorpt_correction_T_min     0.95452
_exptl_absorpt_correction_T_max     1.00000
_exptl_special_details
;
;
_diffrn_ambient_temperature     295(2)
_diffrn_radiation_type     MoK\a
_diffrn_radiation_wavelength     0.71073
_diffrn_radiation_source     'SuperNova (Mo) X-ray Source'
_diffrn_radiation_monochromator     Mirror
_diffrn_measurement_device_type
                  'Agilent SuperNova Dual diffractometer with an Atlas detector'
_diffrn_measurement_method     '\w scan'
_diffrn_detector_area_resol_mean     10.4041
_diffrn_reflns_number     17797
_diffrn_reflns_av_R_equivalents     0.0344
_diffrn_reflns_av_sigmaI/netI     0.0501
_diffrn_reflns_theta_min     2.96
_diffrn_reflns_theta_max     25.00
_diffrn_reflns_theta_full     25.00
_diffrn_measured_fraction_theta_max     0.999
_diffrn_measured_fraction_theta_full     0.999
_diffrn_reflns_limit_h_min     -14
_diffrn_reflns_limit_h_max     15
_diffrn_reflns_limit_k_min     -15
_diffrn_reflns_limit_k_max     15
_diffrn_reflns_limit_l_min     -15
_diffrn_reflns_limit_l_max     15
_diffrn_standards_number     0
_diffrn_standards_interval_count     0
_diffrn_standards_interval_time     0
_diffrn_standards_decay_%     0
_refine_special_details
;
Refinement of <i>F</i>^2^ against ALL reflections. The weighted <i>R</i>-factor
<i>wR</i> and goodness of fit <i>S</i> are based on <i>F</i>^2^, conventional
<i>R</i>-factors <i>R</i> are based on <i>F</i>, with <i>F</i> set to zero for
negative <i>F</i>^2^. The threshold expression of <i>F</i>^2^ >
\s(<i>F</i>^2^) is used only for calculating <i>R</i>-factors(gt) <i>etc</i>.
and is not relevant to the choice of reflections for refinement.
<i>R</i>-factors based on <i>F</i>^2^ are statistically about twice as large
as those based on <i>F</i>, and <i>R</i>- factors based on ALL data will be
even larger.
;
_reflns_number_total     7458
_reflns_number_gt     4585
_reflns_threshold_expression     I>2\s(I)
_refine_ls_structure_factor_coef     Fsqd
_refine_ls_matrix_type     full
_refine_ls_R_factor_all     0.0966
_refine_ls_R_factor_gt     0.0576
_refine_ls_wR_factor_gt     0.1433
_refine_ls_wR_factor_ref     0.1743
_refine_ls_goodness_of_fit_ref     1.028
_refine_ls_restrained_S_all     1.028
_refine_ls_number_reflns     7458
_refine_ls_number_parameters     528
_refine_ls_number_restraints     0
_refine_ls_hydrogen_treatment     constr
_refine_ls_weighting_scheme     calc
_refine_ls_weighting_details
         'calc w=1/[\s^2^(Fo^2^)+(0.0637P)^2^+0.5896P] where P=(Fo^2^+2Fc^2^)/3'
_atom_sites_solution_hydrogens     geom
_atom_sites_solution_primary     direct
_atom_sites_solution_secondary     difmap
_refine_ls_shift/su_max     0.001
_refine_ls_shift/su_mean     0.000
_refine_diff_density_max     0.185
_refine_diff_density_min     -0.191
_refine_ls_extinction_method     'SHELXL97 (Sheldrick, 2008)'
_refine_ls_extinction_coef     0.0048(8)
_refine_ls_extinction_expression
                                  'Fc^*^=kFc[1+0.001xFc^2^\l^3^/sin(2\q)]^-1/4^'
loop_
    _atom_type_symbol
    _atom_type_description
    _atom_type_scat_dispersion_real
    _atom_type_scat_dispersion_imag
    _atom_type_scat_source
    'C' 'C' 0.0033 0.0016
                         'International Tables Vol C Tables 4.2.6.8 and 6.1.1.4'
    'H' 'H' 0.0000 0.0000
                         'International Tables Vol C Tables 4.2.6.8 and 6.1.1.4'
    'N' 'N' 0.0061 0.0033
                         'International Tables Vol C Tables 4.2.6.8 and 6.1.1.4'
    'O' 'O' 0.0106 0.0060
                         'International Tables Vol C Tables 4.2.6.8 and 6.1.1.4'
_computing_data_collection     'CrysAlis PRO (Agilent, 2011)'
_computing_cell_refinement     'CrysAlis PRO (Agilent, 2011)'
_computing_data_reduction     'CrysAlis PRO (Agilent, 2011)'
_computing_structure_solution     'SHELXS97 (Sheldrick, 2008)'
_computing_structure_refinement     'SHELXL97 (Sheldrick, 2008)'
_computing_molecular_graphics
;
ORTEP-3 for Windows (Farrugia, 2012), QMOL (Gans & Shalloway,
2001) and
DIAMOND (Brandenburg, 2006)
;
_computing_publication_material     'publCIF (Westrip, 2010)'
loop_
    _atom_site_type_symbol
    _atom_site_label
    _atom_site_fract_x
    _atom_site_fract_y
    _atom_site_fract_z
    _atom_site_U_iso_or_equiv
    _atom_site_adp_type
    _atom_site_calc_flag
    _atom_site_refinement_flags
    _atom_site_occupancy
    _atom_site_symmetry_multiplicity
    _atom_site_disorder_assembly
    _atom_site_disorder_group
    O O1 0.44643(15) 0.32264(15) 0.48227(14) 0.0724(5) Uani d . 1 1 . .
    O O2 0.04267(17) 0.20058(17) 0.10647(15) 0.0886(6) Uani d . 1 1 . .
    N N1 0.64525(16) 0.39564(16) 0.65410(15) 0.0563(5) Uani d . 1 1 . .
    N N2 0.5765(2) 0.3624(2) 0.74989(16) 0.0758(7) Uani d . 1 1 . .
    N N3 0.49501(19) 0.33089(19) 0.73114(16) 0.0716(6) Uani d . 1 1 . .
    N N4 -0.14649(16) 0.10222(17) 0.86378(15) 0.0592(6) Uani d . 1 1 . .
    N N5 -0.14790(18) 0.11974(17) 0.41775(16) 0.0632(6) Uani d . 1 1 . .
    N N6 -0.0748(2) 0.1474(2) 0.46206(18) 0.0782(7) Uani d . 1 1 . .
    N N7 0.0042(2) 0.1822(2) 0.38478(18) 0.0754(7) Uani d . 1 1 . .
    N N8 0.6530(2) 0.3801(2) 0.09660(18) 0.0793(7) Uani d . 1 1 . .
    C C1 0.74396(19) 0.43353(19) 0.65210(18) 0.0533(6) Uani d . 1 1 . .
    C C2 0.8143(2) 0.3704(2) 0.7049(2) 0.0764(8) Uani d . 1 1 . .
    H H2 0.7979 0.3038 0.7416 0.092 Uiso calc R 1 1 . .
    C C3 0.9086(2) 0.4059(2) 0.7033(3) 0.0794(9) Uani d . 1 1 . .
    H H3 0.9556 0.3628 0.7397 0.095 Uiso calc R 1 1 . .
    C C4 0.9361(2) 0.5039(2) 0.6493(2) 0.0625(7) Uani d . 1 1 . .
    C C5 0.8635(2) 0.5658(2) 0.5981(2) 0.0708(8) Uani d . 1 1 . .
    H H5 0.8796 0.6324 0.5613 0.085 Uiso calc R 1 1 . .
    C C6 0.7680(2) 0.5322(2) 0.5997(2) 0.0651(7) Uani d . 1 1 . .
    H H6 0.7198 0.5761 0.5653 0.078 Uiso calc R 1 1 . .
    C C7 1.0401(2) 0.5407(3) 0.6491(3) 0.0925(10) Uani d . 1 1 . .
    H H7A 1.0950 0.4823 0.6486 0.139 Uiso calc R 1 1 . .
    H H7B 1.0304 0.5702 0.7113 0.139 Uiso calc R 1 1 . .
    H H7C 1.0614 0.5932 0.5874 0.139 Uiso calc R 1 1 . .
    C C8 0.6648(2) 0.4071(2) 0.46175(19) 0.0723(8) Uani d . 1 1 . .
    H H8A 0.6801 0.4791 0.4437 0.108 Uiso calc R 1 1 . .
    H H8B 0.6211 0.3954 0.4185 0.108 Uiso calc R 1 1 . .
    H H8C 0.7312 0.3620 0.4500 0.108 Uiso calc R 1 1 . .
    C C9 0.60606(19) 0.38366(19) 0.57457(17) 0.0530(6) Uani d . 1 1 . .
    C C10 0.5096(2) 0.34268(19) 0.62391(18) 0.0561(6) Uani d . 1 1 . .
    C C11 0.4303(2) 0.3127(2) 0.5790(2) 0.0582(7) Uani d . 1 1 . .
    C C12 0.3326(2) 0.2737(2) 0.6525(2) 0.0613(7) Uani d . 1 1 . .
    H H12 0.3218 0.2745 0.7240 0.074 Uiso calc R 1 1 . .
    C C13 0.2582(2) 0.23702(19) 0.6219(2) 0.0585(7) Uani d . 1 1 . .
    H H13 0.2728 0.2359 0.5501 0.070 Uiso calc R 1 1 . .
    C C14 0.15793(19) 0.19881(18) 0.68588(18) 0.0531(6) Uani d . 1 1 . .
    C C15 0.1231(2) 0.19481(19) 0.79543(19) 0.0576(6) Uani d . 1 1 . .
    H H15 0.1676 0.2154 0.8299 0.069 Uiso calc R 1 1 . .
    C C16 0.0259(2) 0.16163(19) 0.85315(19) 0.0576(6) Uani d . 1 1 . .
    H H16 0.0059 0.1609 0.9256 0.069 Uiso calc R 1 1 . .
    C C17 -0.04496(19) 0.12836(18) 0.80569(17) 0.0513(6) Uani d . 1 1 . .
    C C18 -0.0095(2) 0.13069(19) 0.69667(18) 0.0571(6) Uani d . 1 1 . .
    H H18 -0.0528 0.1082 0.6622 0.069 Uiso calc R 1 1 . .
    C C19 0.0881(2) 0.16548(19) 0.63936(19) 0.0586(7) Uani d . 1 1 . .
    H H19 0.1082 0.1668 0.5668 0.070 Uiso calc R 1 1 . .
    C C20 -0.1592(2) 0.0469(3) 0.97295(19) 0.0757(8) Uani d . 1 1 . .
    H H20A -0.1140 0.0745 1.0057 0.091 Uiso calc R 1 1 . .
    H H20B -0.1349 -0.0270 0.9730 0.091 Uiso calc R 1 1 . .
    C C21 -0.2732(2) 0.0575(3) 1.0365(2) 0.0845(9) Uani d . 1 1 . .
    H H21A -0.2943 0.1302 1.0449 0.101 Uiso calc R 1 1 . .
    H H21B -0.2782 0.0151 1.1063 0.101 Uiso calc R 1 1 . .
    C C22 -0.3501(3) 0.0239(3) 0.9860(2) 0.0910(10) Uani d . 1 1 . .
    H H22A -0.4239 0.0395 1.0252 0.109 Uiso calc R 1 1 . .
    H H22B -0.3367 -0.0513 0.9872 0.109 Uiso calc R 1 1 . .
    C C23 -0.3339(2) 0.0817(3) 0.8733(2) 0.0828(9) Uani d . 1 1 . .
    H H23A -0.3780 0.0547 0.8388 0.099 Uiso calc R 1 1 . .
    H H23B -0.3583 0.1556 0.8734 0.099 Uiso calc R 1 1 . .
    C C24 -0.2181(2) 0.0711(2) 0.8111(2) 0.0673(7) Uani d . 1 1 . .
    H H24A -0.1966 -0.0014 0.8020 0.081 Uiso calc R 1 1 . .
    H H24B -0.2112 0.1145 0.7416 0.081 Uiso calc R 1 1 . .
    C C25 -0.2421(2) 0.0763(2) 0.4871(2) 0.0623(7) Uani d . 1 1 . .
    C C26 -0.2301(2) -0.0049(2) 0.5683(2) 0.0728(8) Uani d . 1 1 . .
    H H26 -0.1617 -0.0335 0.5759 0.087 Uiso calc R 1 1 . .
    C C27 -0.3209(3) -0.0434(3) 0.6385(2) 0.0871(9) Uani d . 1 1 . .
    H H27 -0.3128 -0.0983 0.6937 0.105 Uiso calc R 1 1 . .
    C C28 -0.4233(3) -0.0031(3) 0.6294(2) 0.0863(9) Uani d . 1 1 . .
    C C29 -0.4326(3) 0.0774(3) 0.5458(3) 0.0850(9) Uani d . 1 1 . .
    H H29 -0.5009 0.1046 0.5369 0.102 Uiso calc R 1 1 . .
    C C30 -0.3432(2) 0.1182(2) 0.4754(2) 0.0743(8) Uani d . 1 1 . .
    H H30 -0.3510 0.1735 0.4205 0.089 Uiso calc R 1 1 . .
    C C31 -0.5221(3) -0.0425(4) 0.7095(3) 0.1369(17) Uani d . 1 1 . .
    H H31A -0.5179 -0.0379 0.7790 0.205 Uiso calc R 1 1 . .
    H H31B -0.5258 -0.1143 0.7063 0.205 Uiso calc R 1 1 . .
    H H31C -0.5854 -0.0003 0.6943 0.205 Uiso calc R 1 1 . .
    C C32 -0.1717(2) 0.1099(2) 0.2409(2) 0.0773(8) Uani d . 1 1 . .
    H H32A -0.2068 0.0477 0.2749 0.116 Uiso calc R 1 1 . .
    H H32B -0.1215 0.0977 0.1759 0.116 Uiso calc R 1 1 . .
    H H32C -0.2248 0.1670 0.2261 0.116 Uiso calc R 1 1 . .
    C C33 -0.1133(2) 0.1368(2) 0.3113(2) 0.0603(7) Uani d . 1 1 . .
    C C34 -0.0161(2) 0.1772(2) 0.2913(2) 0.0625(7) Uani d . 1 1 . .
    C C35 0.0615(2) 0.2088(2) 0.1895(2) 0.0678(7) Uani d . 1 1 . .
    C C36 0.1605(2) 0.2454(2) 0.1946(2) 0.0746(8) Uani d . 1 1 . .
    H H36 0.1645 0.2592 0.2588 0.089 Uiso calc R 1 1 . .
    C C37 0.2453(3) 0.2599(2) 0.1124(2) 0.0728(8) Uani d . 1 1 . .
    H H37 0.2372 0.2484 0.0488 0.087 Uiso calc R 1 1 . .
    C C38 0.3481(2) 0.2913(2) 0.1093(2) 0.0696(8) Uani d . 1 1 . .
    C C39 0.3716(3) 0.3167(3) 0.1962(2) 0.0944(11) Uani d . 1 1 . .
    H H39 0.3183 0.3134 0.2592 0.113 Uiso calc R 1 1 . .
    C C40 0.4691(3) 0.3462(3) 0.1931(2) 0.0935(10) Uani d . 1 1 . .
    H H40 0.4808 0.3613 0.2537 0.112 Uiso calc R 1 1 . .
    C C41 0.5526(2) 0.3539(2) 0.0993(2) 0.0685(8) Uani d . 1 1 . .
    C C42 0.5291(3) 0.3297(2) 0.0129(2) 0.0785(9) Uani d . 1 1 . .
    H H42 0.5815 0.3347 -0.0508 0.094 Uiso calc R 1 1 . .
    C C43 0.4311(3) 0.2986(2) 0.0178(2) 0.0778(9) Uani d . 1 1 . .
    H H43 0.4200 0.2819 -0.0424 0.093 Uiso calc R 1 1 . .
    C C44 0.6601(3) 0.4424(3) 0.1705(3) 0.0968(10) Uani d . 1 1 . .
    H H44A 0.6182 0.4131 0.2399 0.116 Uiso calc R 1 1 . .
    H H44B 0.6268 0.5128 0.1509 0.116 Uiso calc R 1 1 . .
    C C45 0.7688(3) 0.4503(4) 0.1784(3) 0.1224(14) Uani d . 1 1 . .
    H H45A 0.7938 0.3847 0.2185 0.147 Uiso calc R 1 1 . .
    H H45B 0.7651 0.5054 0.2179 0.147 Uiso calc R 1 1 . .
    C C46 0.8496(3) 0.4727(3) 0.0757(3) 0.1112(12) Uani d . 1 1 . .
    H H46A 0.8376 0.5460 0.0440 0.133 Uiso calc R 1 1 . .
    H H46B 0.9215 0.4602 0.0874 0.133 Uiso calc R 1 1 . .
    C C47 0.8415(3) 0.4057(4) 0.0032(3) 0.1300(15) Uani d . 1 1 . .
    H H47A 0.8833 0.4328 -0.0671 0.156 Uiso calc R 1 1 . .
    H H47B 0.8746 0.3357 0.0249 0.156 Uiso calc R 1 1 . .
    C C48 0.7316(3) 0.3969(3) -0.0033(3) 0.1035(12) Uani d . 1 1 . .
    H H48A 0.7073 0.4607 -0.0463 0.124 Uiso calc R 1 1 . .
    H H48B 0.7346 0.3392 -0.0393 0.124 Uiso calc R 1 1 . .
loop_
    _atom_site_aniso_label
    _atom_site_aniso_U_11
    _atom_site_aniso_U_22
    _atom_site_aniso_U_33
    _atom_site_aniso_U_12
    _atom_site_aniso_U_13
    _atom_site_aniso_U_23
    O1 0.0622(12) 0.0989(14) 0.0584(11) -0.0187(10) -0.0194(9) -0.0062(10)
    O2 0.0927(16) 0.1176(17) 0.0638(12) -0.0174(12) -0.0295(11) -0.0160(11)
    N1 0.0479(13) 0.0748(14) 0.0471(11) -0.0125(10) -0.0108(10) -0.0096(10)
    N2 0.0639(16) 0.1163(19) 0.0481(12) -0.0275(14) -0.0069(11) -0.0129(12)
    N3 0.0569(15) 0.1061(18) 0.0527(13) -0.0247(13) -0.0074(11) -0.0127(12)
    N4 0.0518(13) 0.0839(14) 0.0482(11) -0.0194(11) -0.0175(10) -0.0100(10)
    N5 0.0628(15) 0.0776(14) 0.0587(13) -0.0101(11) -0.0239(11) -0.0189(11)
    N6 0.0723(17) 0.1110(19) 0.0635(14) -0.0238(14) -0.0235(13) -0.0232(13)
    N7 0.0757(17) 0.0997(18) 0.0625(14) -0.0223(13) -0.0232(13) -0.0221(13)
    N8 0.0688(18) 0.1040(19) 0.0600(14) -0.0185(14) 0.0037(12) -0.0223(13)
    C1 0.0469(15) 0.0683(16) 0.0485(13) -0.0071(12) -0.0140(11) -0.0153(12)
    C2 0.067(2) 0.0680(17) 0.098(2) -0.0094(14) -0.0361(17) -0.0012(15)
    C3 0.064(2) 0.079(2) 0.106(2) 0.0007(15) -0.0438(17) -0.0145(17)
    C4 0.0486(16) 0.0721(17) 0.0746(17) -0.0040(13) -0.0175(13) -0.0288(14)
    C5 0.0681(19) 0.0701(17) 0.0785(18) -0.0174(14) -0.0256(15) -0.0055(14)
    C6 0.0594(18) 0.0719(17) 0.0664(16) -0.0079(13) -0.0261(14) -0.0033(14)
    C7 0.065(2) 0.106(2) 0.123(3) -0.0109(17) -0.0322(19) -0.045(2)
    C8 0.0708(19) 0.098(2) 0.0507(15) -0.0301(16) -0.0099(13) -0.0102(14)
    C9 0.0489(15) 0.0654(15) 0.0455(13) -0.0068(12) -0.0126(11) -0.0099(11)
    C10 0.0470(15) 0.0700(16) 0.0492(14) -0.0074(12) -0.0093(12) -0.0087(11)
    C11 0.0496(16) 0.0676(16) 0.0551(15) -0.0038(12) -0.0129(12) -0.0078(12)
    C12 0.0469(16) 0.0779(17) 0.0584(15) -0.0111(13) -0.0115(13) -0.0098(13)
    C13 0.0519(16) 0.0645(15) 0.0586(14) -0.0072(12) -0.0136(12) -0.0092(12)
    C14 0.0478(15) 0.0574(14) 0.0547(14) -0.0057(11) -0.0149(12) -0.0088(11)
    C15 0.0520(16) 0.0717(16) 0.0551(14) -0.0122(12) -0.0230(12) -0.0077(12)
    C16 0.0545(16) 0.0766(17) 0.0461(13) -0.0120(13) -0.0179(12) -0.0098(12)
    C17 0.0494(15) 0.0590(14) 0.0490(13) -0.0096(11) -0.0172(12) -0.0078(11)
    C18 0.0572(17) 0.0695(16) 0.0523(14) -0.0158(13) -0.0197(13) -0.0127(12)
    C19 0.0604(17) 0.0702(16) 0.0479(13) -0.0135(13) -0.0139(13) -0.0111(12)
    C20 0.0629(19) 0.110(2) 0.0531(15) -0.0232(16) -0.0166(14) -0.0003(15)
    C21 0.062(2) 0.132(3) 0.0629(17) -0.0335(18) -0.0085(15) -0.0159(17)
    C22 0.066(2) 0.133(3) 0.078(2) -0.0405(19) -0.0055(16) -0.0238(19)
    C23 0.0576(19) 0.121(3) 0.083(2) -0.0231(17) -0.0222(16) -0.0300(18)
    C24 0.0605(18) 0.0876(19) 0.0635(16) -0.0224(14) -0.0226(14) -0.0143(14)
    C25 0.0587(18) 0.0760(17) 0.0607(15) -0.0068(14) -0.0169(14) -0.0279(14)
    C26 0.071(2) 0.095(2) 0.0564(16) -0.0062(16) -0.0221(15) -0.0162(15)
    C27 0.085(2) 0.116(3) 0.0623(18) -0.025(2) -0.0186(17) -0.0103(17)
    C28 0.069(2) 0.128(3) 0.0697(19) -0.0224(19) -0.0068(17) -0.0401(19)
    C29 0.061(2) 0.104(2) 0.101(2) 0.0009(17) -0.0214(19) -0.047(2)
    C30 0.067(2) 0.0739(18) 0.089(2) -0.0024(15) -0.0246(17) -0.0250(15)
    C31 0.090(3) 0.230(5) 0.090(3) -0.059(3) 0.001(2) -0.029(3)
    C32 0.082(2) 0.092(2) 0.0730(18) -0.0178(16) -0.0350(16) -0.0202(15)
    C33 0.0640(18) 0.0640(16) 0.0604(16) -0.0001(13) -0.0261(13) -0.0185(12)
    C34 0.0636(18) 0.0677(16) 0.0620(16) -0.0058(13) -0.0230(14) -0.0154(13)
    C35 0.074(2) 0.0694(17) 0.0645(17) -0.0038(14) -0.0247(15) -0.0140(14)
    C36 0.076(2) 0.086(2) 0.0659(17) -0.0157(16) -0.0156(16) -0.0179(15)
    C37 0.083(2) 0.0752(18) 0.0606(17) -0.0128(16) -0.0164(16) -0.0121(14)
    C38 0.079(2) 0.0726(18) 0.0556(16) -0.0137(15) -0.0100(15) -0.0130(13)
    C39 0.084(3) 0.133(3) 0.0667(19) -0.045(2) 0.0155(17) -0.0390(18)
    C40 0.090(3) 0.134(3) 0.0633(18) -0.045(2) 0.0076(17) -0.0426(18)
    C41 0.071(2) 0.0749(18) 0.0531(15) -0.0131(15) 0.0015(14) -0.0151(13)
    C42 0.072(2) 0.106(2) 0.0505(16) -0.0104(17) -0.0015(15) -0.0159(15)
    C43 0.084(2) 0.095(2) 0.0521(16) -0.0065(17) -0.0126(15) -0.0154(14)
    C44 0.083(3) 0.134(3) 0.080(2) -0.023(2) -0.0102(18) -0.037(2)
    C45 0.078(3) 0.207(5) 0.087(2) -0.044(3) -0.007(2) -0.033(3)
    C46 0.088(3) 0.153(3) 0.090(2) -0.039(2) -0.008(2) -0.016(2)
    C47 0.086(3) 0.201(5) 0.099(3) -0.044(3) 0.019(2) -0.053(3)
    C48 0.091(3) 0.139(3) 0.077(2) -0.042(2) 0.0142(19) -0.034(2)
_geom_special_details
;
All e.s.d.'s (except the e.s.d. in the dihedral angle between two l.s. planes)
are estimated using the full covariance matrix. The cell e.s.d.'s are taken
into account individually in the estimation of e.s.d.'s in distances, angles
and torsion angles; correlations between e.s.d.'s in cell parameters are only
used when they are defined by crystal symmetry. An approximate (isotropic)
treatment of cell e.s.d.'s is used for estimating e.s.d.'s involving l.s.
planes.
;
loop_
    _geom_bond_atom_site_label_1
    _geom_bond_atom_site_label_2
    _geom_bond_site_symmetry_2
    _geom_bond_distance
    _geom_bond_publ_flag
    O1 C11 . 1.234(3) ?
    O2 C35 . 1.230(3) ?
    N1 C9 . 1.343(3) ?
    N1 N2 . 1.372(3) ?
    N1 C1 . 1.433(3) ?
    N2 N3 . 1.293(3) ?
    N3 C10 . 1.372(3) ?
    N4 C17 . 1.385(3) ?
    N4 C24 . 1.456(3) ?
    N4 C20 . 1.462(3) ?
    N5 C33 . 1.350(3) ?
    N5 N6 . 1.372(3) ?
    N5 C25 . 1.429(3) ?
    N6 N7 . 1.300(3) ?
    N7 C34 . 1.363(3) ?
    N8 C41 . 1.386(4) ?
    N8 C48 . 1.439(4) ?
    N8 C44 . 1.438(4) ?
    C1 C6 . 1.371(3) ?
    C1 C2 . 1.371(3) ?
    C2 C3 . 1.366(4) ?
    C2 H2 . 0.9300 ?
    C3 C4 . 1.379(4) ?
    C3 H3 . 0.9300 ?
    C4 C5 . 1.374(4) ?
    C4 C7 . 1.499(4) ?
    C5 C6 . 1.368(4) ?
    C5 H5 . 0.9300 ?
    C6 H6 . 0.9300 ?
    C7 H7A . 0.9600 ?
    C7 H7B . 0.9600 ?
    C7 H7C . 0.9600 ?
    C8 C9 . 1.482(3) ?
    C8 H8A . 0.9600 ?
    C8 H8B . 0.9600 ?
    C8 H8C . 0.9600 ?
    C9 C10 . 1.375(3) ?
    C10 C11 . 1.461(4) ?
    C11 C12 . 1.462(3) ?
    C12 C13 . 1.330(4) ?
    C12 H12 . 0.9300 ?
    C13 C14 . 1.443(3) ?
    C13 H13 . 0.9300 ?
    C14 C19 . 1.394(3) ?
    C14 C15 . 1.402(3) ?
    C15 C16 . 1.365(3) ?
    C15 H15 . 0.9300 ?
    C16 C17 . 1.413(3) ?
    C16 H16 . 0.9300 ?
    C17 C18 . 1.399(3) ?
    C18 C19 . 1.376(3) ?
    C18 H18 . 0.9300 ?
    C19 H19 . 0.9300 ?
    C20 C21 . 1.490(4) ?
    C20 H20A . 0.9700 ?
    C20 H20B . 0.9700 ?
    C21 C22 . 1.508(4) ?
    C21 H21A . 0.9700 ?
    C21 H21B . 0.9700 ?
    C22 C23 . 1.510(4) ?
    C22 H22A . 0.9700 ?
    C22 H22B . 0.9700 ?
    C23 C24 . 1.505(4) ?
    C23 H23A . 0.9700 ?
    C23 H23B . 0.9700 ?
    C24 H24A . 0.9700 ?
    C24 H24B . 0.9700 ?
    C25 C26 . 1.373(4) ?
    C25 C30 . 1.375(4) ?
    C26 C27 . 1.377(4) ?
    C26 H26 . 0.9300 ?
    C27 C28 . 1.377(4) ?
    C27 H27 . 0.9300 ?
    C28 C29 . 1.380(4) ?
    C28 C31 . 1.507(4) ?
    C29 C30 . 1.377(4) ?
    C29 H29 . 0.9300 ?
    C30 H30 . 0.9300 ?
    C31 H31A . 0.9600 ?
    C31 H31B . 0.9600 ?
    C31 H31C . 0.9600 ?
    C32 C33 . 1.484(4) ?
    C32 H32A . 0.9600 ?
    C32 H32B . 0.9600 ?
    C32 H32C . 0.9600 ?
    C33 C34 . 1.377(4) ?
    C34 C35 . 1.474(4) ?
    C35 C36 . 1.460(4) ?
    C36 C37 . 1.329(4) ?
    C36 H36 . 0.9300 ?
    C37 C38 . 1.441(4) ?
    C37 H37 . 0.9300 ?
    C38 C43 . 1.387(4) ?
    C38 C39 . 1.395(4) ?
    C39 C40 . 1.365(4) ?
    C39 H39 . 0.9300 ?
    C40 C41 . 1.411(4) ?
    C40 H40 . 0.9300 ?
    C41 C42 . 1.380(4) ?
    C42 C43 . 1.374(4) ?
    C42 H42 . 0.9300 ?
    C43 H43 . 0.9300 ?
    C44 C45 . 1.460(4) ?
    C44 H44A . 0.9700 ?
    C44 H44B . 0.9700 ?
    C45 C46 . 1.485(4) ?
    C45 H45A . 0.9700 ?
    C45 H45B . 0.9700 ?
    C46 C47 . 1.474(5) ?
    C46 H46A . 0.9700 ?
    C46 H46B . 0.9700 ?
    C47 C48 . 1.472(5) ?
    C47 H47A . 0.9700 ?
    C47 H47B . 0.9700 ?
    C48 H48A . 0.9700 ?
    C48 H48B . 0.9700 ?
loop_
    _geom_angle_atom_site_label_1
    _geom_angle_atom_site_label_2
    _geom_angle_atom_site_label_3
    _geom_angle_site_symmetry_1
    _geom_angle_site_symmetry_3
    _geom_angle
    _geom_angle_publ_flag
    C9 N1 N2 . . 110.6(2) ?
    C9 N1 C1 . . 130.4(2) ?
    N2 N1 C1 . . 118.9(2) ?
    N3 N2 N1 . . 107.3(2) ?
    N2 N3 C10 . . 109.0(2) ?
    C17 N4 C24 . . 119.2(2) ?
    C17 N4 C20 . . 118.6(2) ?
    C24 N4 C20 . . 112.7(2) ?
    C33 N5 N6 . . 110.8(2) ?
    C33 N5 C25 . . 131.2(2) ?
    N6 N5 C25 . . 118.0(2) ?
    N7 N6 N5 . . 107.0(2) ?
    N6 N7 C34 . . 109.1(2) ?
    C41 N8 C48 . . 118.8(3) ?
    C41 N8 C44 . . 118.5(2) ?
    C48 N8 C44 . . 114.6(3) ?
    C6 C1 C2 . . 119.7(2) ?
    C6 C1 N1 . . 121.0(2) ?
    C2 C1 N1 . . 119.3(2) ?
    C3 C2 C1 . . 119.6(3) ?
    C3 C2 H2 . . 120.2 ?
    C1 C2 H2 . . 120.2 ?
    C2 C3 C4 . . 121.9(3) ?
    C2 C3 H3 . . 119.0 ?
    C4 C3 H3 . . 119.0 ?
    C5 C4 C3 . . 117.1(3) ?
    C5 C4 C7 . . 122.2(3) ?
    C3 C4 C7 . . 120.7(3) ?
    C6 C5 C4 . . 121.9(3) ?
    C6 C5 H5 . . 119.0 ?
    C4 C5 H5 . . 119.0 ?
    C5 C6 C1 . . 119.6(2) ?
    C5 C6 H6 . . 120.2 ?
    C1 C6 H6 . . 120.2 ?
    C4 C7 H7A . . 109.5 ?
    C4 C7 H7B . . 109.5 ?
    H7A C7 H7B . . 109.5 ?
    C4 C7 H7C . . 109.5 ?
    H7A C7 H7C . . 109.5 ?
    H7B C7 H7C . . 109.5 ?
    C9 C8 H8A . . 109.5 ?
    C9 C8 H8B . . 109.5 ?
    H8A C8 H8B . . 109.5 ?
    C9 C8 H8C . . 109.5 ?
    H8A C8 H8C . . 109.5 ?
    H8B C8 H8C . . 109.5 ?
    N1 C9 C10 . . 104.5(2) ?
    N1 C9 C8 . . 123.4(2) ?
    C10 C9 C8 . . 132.0(2) ?
    N3 C10 C9 . . 108.6(2) ?
    N3 C10 C11 . . 121.3(2) ?
    C9 C10 C11 . . 130.1(2) ?
    O1 C11 C10 . . 119.9(2) ?
    O1 C11 C12 . . 122.6(2) ?
    C10 C11 C12 . . 117.5(2) ?
    C13 C12 C11 . . 123.0(2) ?
    C13 C12 H12 . . 118.5 ?
    C11 C12 H12 . . 118.5 ?
    C12 C13 C14 . . 128.3(2) ?
    C12 C13 H13 . . 115.9 ?
    C14 C13 H13 . . 115.9 ?
    C19 C14 C15 . . 116.0(2) ?
    C19 C14 C13 . . 120.4(2) ?
    C15 C14 C13 . . 123.6(2) ?
    C16 C15 C14 . . 122.1(2) ?
    C16 C15 H15 . . 118.9 ?
    C14 C15 H15 . . 118.9 ?
    C15 C16 C17 . . 121.7(2) ?
    C15 C16 H16 . . 119.1 ?
    C17 C16 H16 . . 119.1 ?
    N4 C17 C18 . . 122.6(2) ?
    N4 C17 C16 . . 121.0(2) ?
    C18 C17 C16 . . 116.2(2) ?
    C19 C18 C17 . . 121.4(2) ?
    C19 C18 H18 . . 119.3 ?
    C17 C18 H18 . . 119.3 ?
    C18 C19 C14 . . 122.5(2) ?
    C18 C19 H19 . . 118.8 ?
    C14 C19 H19 . . 118.8 ?
    N4 C20 C21 . . 112.4(2) ?
    N4 C20 H20A . . 109.1 ?
    C21 C20 H20A . . 109.1 ?
    N4 C20 H20B . . 109.1 ?
    C21 C20 H20B . . 109.1 ?
    H20A C20 H20B . . 107.9 ?
    C20 C21 C22 . . 112.3(3) ?
    C20 C21 H21A . . 109.1 ?
    C22 C21 H21A . . 109.1 ?
    C20 C21 H21B . . 109.1 ?
    C22 C21 H21B . . 109.1 ?
    H21A C21 H21B . . 107.9 ?
    C21 C22 C23 . . 109.2(2) ?
    C21 C22 H22A . . 109.8 ?
    C23 C22 H22A . . 109.8 ?
    C21 C22 H22B . . 109.8 ?
    C23 C22 H22B . . 109.8 ?
    H22A C22 H22B . . 108.3 ?
    C24 C23 C22 . . 112.7(3) ?
    C24 C23 H23A . . 109.1 ?
    C22 C23 H23A . . 109.1 ?
    C24 C23 H23B . . 109.1 ?
    C22 C23 H23B . . 109.1 ?
    H23A C23 H23B . . 107.8 ?
    N4 C24 C23 . . 111.7(2) ?
    N4 C24 H24A . . 109.3 ?
    C23 C24 H24A . . 109.3 ?
    N4 C24 H24B . . 109.3 ?
    C23 C24 H24B . . 109.3 ?
    H24A C24 H24B . . 107.9 ?
    C26 C25 C30 . . 120.5(3) ?
    C26 C25 N5 . . 118.8(2) ?
    C30 C25 N5 . . 120.6(3) ?
    C25 C26 C27 . . 119.0(3) ?
    C25 C26 H26 . . 120.5 ?
    C27 C26 H26 . . 120.5 ?
    C28 C27 C26 . . 122.0(3) ?
    C28 C27 H27 . . 119.0 ?
    C26 C27 H27 . . 119.0 ?
    C27 C28 C29 . . 117.6(3) ?
    C27 C28 C31 . . 121.5(3) ?
    C29 C28 C31 . . 120.9(3) ?
    C30 C29 C28 . . 121.5(3) ?
    C30 C29 H29 . . 119.2 ?
    C28 C29 H29 . . 119.2 ?
    C25 C30 C29 . . 119.3(3) ?
    C25 C30 H30 . . 120.3 ?
    C29 C30 H30 . . 120.3 ?
    C28 C31 H31A . . 109.5 ?
    C28 C31 H31B . . 109.5 ?
    H31A C31 H31B . . 109.5 ?
    C28 C31 H31C . . 109.5 ?
    H31A C31 H31C . . 109.5 ?
    H31B C31 H31C . . 109.5 ?
    C33 C32 H32A . . 109.5 ?
    C33 C32 H32B . . 109.5 ?
    H32A C32 H32B . . 109.5 ?
    C33 C32 H32C . . 109.5 ?
    H32A C32 H32C . . 109.5 ?
    H32B C32 H32C . . 109.5 ?
    N5 C33 C34 . . 104.0(2) ?
    N5 C33 C32 . . 123.7(3) ?
    C34 C33 C32 . . 132.2(3) ?
    N7 C34 C33 . . 109.1(2) ?
    N7 C34 C35 . . 121.3(3) ?
    C33 C34 C35 . . 129.6(3) ?
    O2 C35 C36 . . 123.5(3) ?
    O2 C35 C34 . . 120.0(3) ?
    C36 C35 C34 . . 116.5(3) ?
    C37 C36 C35 . . 123.4(3) ?
    C37 C36 H36 . . 118.3 ?
    C35 C36 H36 . . 118.3 ?
    C36 C37 C38 . . 128.2(3) ?
    C36 C37 H37 . . 115.9 ?
    C38 C37 H37 . . 115.9 ?
    C43 C38 C39 . . 115.2(3) ?
    C43 C38 C37 . . 121.5(3) ?
    C39 C38 C37 . . 123.3(3) ?
    C40 C39 C38 . . 123.1(3) ?
    C40 C39 H39 . . 118.4 ?
    C38 C39 H39 . . 118.4 ?
    C39 C40 C41 . . 121.0(3) ?
    C39 C40 H40 . . 119.5 ?
    C41 C40 H40 . . 119.5 ?
    C42 C41 N8 . . 122.7(3) ?
    C42 C41 C40 . . 116.0(3) ?
    N8 C41 C40 . . 121.3(3) ?
    C43 C42 C41 . . 122.3(3) ?
    C43 C42 H42 . . 118.8 ?
    C41 C42 H42 . . 118.8 ?
    C42 C43 C38 . . 122.4(3) ?
    C42 C43 H43 . . 118.8 ?
    C38 C43 H43 . . 118.8 ?
    N8 C44 C45 . . 116.0(3) ?
    N8 C44 H44A . . 108.3 ?
    C45 C44 H44A . . 108.3 ?
    N8 C44 H44B . . 108.3 ?
    C45 C44 H44B . . 108.3 ?
    H44A C44 H44B . . 107.4 ?
    C44 C45 C46 . . 115.0(3) ?
    C44 C45 H45A . . 108.5 ?
    C46 C45 H45A . . 108.5 ?
    C44 C45 H45B . . 108.5 ?
    C46 C45 H45B . . 108.5 ?
    H45A C45 H45B . . 107.5 ?
    C47 C46 C45 . . 110.7(3) ?
    C47 C46 H46A . . 109.5 ?
    C45 C46 H46A . . 109.5 ?
    C47 C46 H46B . . 109.5 ?
    C45 C46 H46B . . 109.5 ?
    H46A C46 H46B . . 108.1 ?
    C48 C47 C46 . . 116.0(3) ?
    C48 C47 H47A . . 108.3 ?
    C46 C47 H47A . . 108.3 ?
    C48 C47 H47B . . 108.3 ?
    C46 C47 H47B . . 108.3 ?
    H47A C47 H47B . . 107.4 ?
    N8 C48 C47 . . 115.1(3) ?
    N8 C48 H48A . . 108.5 ?
    C47 C48 H48A . . 108.5 ?
    N8 C48 H48B . . 108.5 ?
    C47 C48 H48B . . 108.5 ?
    H48A C48 H48B . . 107.5 ?
loop_
    _geom_torsion_atom_site_label_1
    _geom_torsion_atom_site_label_2
    _geom_torsion_atom_site_label_3
    _geom_torsion_atom_site_label_4
    _geom_torsion_site_symmetry_1
    _geom_torsion_site_symmetry_2
    _geom_torsion_site_symmetry_3
    _geom_torsion_site_symmetry_4
    _geom_torsion
    _geom_torsion_publ_flag
    C9 N1 N2 N3 . . . . -0.5(3) ?
    C1 N1 N2 N3 . . . . -179.1(2) ?
    N1 N2 N3 C10 . . . . 0.2(3) ?
    C33 N5 N6 N7 . . . . 0.6(3) ?
    C25 N5 N6 N7 . . . . 178.6(2) ?
    N5 N6 N7 C34 . . . . -0.3(3) ?
    C9 N1 C1 C6 . . . . 58.6(4) ?
    N2 N1 C1 C6 . . . . -123.2(3) ?
    C9 N1 C1 C2 . . . . -122.4(3) ?
    N2 N1 C1 C2 . . . . 55.8(3) ?
    C6 C1 C2 C3 . . . . -1.0(4) ?
    N1 C1 C2 C3 . . . . 180.0(3) ?
    C1 C2 C3 C4 . . . . -0.4(5) ?
    C2 C3 C4 C5 . . . . 1.1(5) ?
    C2 C3 C4 C7 . . . . 179.9(3) ?
    C3 C4 C5 C6 . . . . -0.4(4) ?
    C7 C4 C5 C6 . . . . -179.2(3) ?
    C4 C5 C6 C1 . . . . -1.1(4) ?
    C2 C1 C6 C5 . . . . 1.8(4) ?
    N1 C1 C6 C5 . . . . -179.2(2) ?
    N2 N1 C9 C10 . . . . 0.6(3) ?
    C1 N1 C9 C10 . . . . 178.9(2) ?
    N2 N1 C9 C8 . . . . -176.6(2) ?
    C1 N1 C9 C8 . . . . 1.8(4) ?
    N2 N3 C10 C9 . . . . 0.2(3) ?
    N2 N3 C10 C11 . . . . 179.6(2) ?
    N1 C9 C10 N3 . . . . -0.4(3) ?
    C8 C9 C10 N3 . . . . 176.4(3) ?
    N1 C9 C10 C11 . . . . -179.8(2) ?
    C8 C9 C10 C11 . . . . -3.0(5) ?
    N3 C10 C11 O1 . . . . -178.9(2) ?
    C9 C10 C11 O1 . . . . 0.4(4) ?
    N3 C10 C11 C12 . . . . 2.5(4) ?
    C9 C10 C11 C12 . . . . -178.2(2) ?
    O1 C11 C12 C13 . . . . 6.3(4) ?
    C10 C11 C12 C13 . . . . -175.1(2) ?
    C11 C12 C13 C14 . . . . -178.5(2) ?
    C12 C13 C14 C19 . . . . 178.4(2) ?
    C12 C13 C14 C15 . . . . 0.0(4) ?
    C19 C14 C15 C16 . . . . -0.9(4) ?
    C13 C14 C15 C16 . . . . 177.7(2) ?
    C14 C15 C16 C17 . . . . 0.6(4) ?
    C24 N4 C17 C18 . . . . 2.9(4) ?
    C20 N4 C17 C18 . . . . 146.9(2) ?
    C24 N4 C17 C16 . . . . 178.4(2) ?
    C20 N4 C17 C16 . . . . -37.7(3) ?
    C15 C16 C17 N4 . . . . -175.2(2) ?
    C15 C16 C17 C18 . . . . 0.5(4) ?
    N4 C17 C18 C19 . . . . 174.4(2) ?
    C16 C17 C18 C19 . . . . -1.2(3) ?
    C17 C18 C19 C14 . . . . 1.0(4) ?
    C15 C14 C19 C18 . . . . 0.1(4) ?
    C13 C14 C19 C18 . . . . -178.5(2) ?
    C17 N4 C20 C21 . . . . 159.5(3) ?
    C24 N4 C20 C21 . . . . -54.4(3) ?
    N4 C20 C21 C22 . . . . 54.4(4) ?
    C20 C21 C22 C23 . . . . -52.9(4) ?
    C21 C22 C23 C24 . . . . 52.9(4) ?
    C17 N4 C24 C23 . . . . -160.3(2) ?
    C20 N4 C24 C23 . . . . 53.7(3) ?
    C22 C23 C24 N4 . . . . -54.0(3) ?
    C33 N5 C25 C26 . . . . 127.7(3) ?
    N6 N5 C25 C26 . . . . -49.8(3) ?
    C33 N5 C25 C30 . . . . -55.1(4) ?
    N6 N5 C25 C30 . . . . 127.4(3) ?
    C30 C25 C26 C27 . . . . -0.5(4) ?
    N5 C25 C26 C27 . . . . 176.7(3) ?
    C25 C26 C27 C28 . . . . 0.2(5) ?
    C26 C27 C28 C29 . . . . 0.8(5) ?
    C26 C27 C28 C31 . . . . -177.1(3) ?
    C27 C28 C29 C30 . . . . -1.7(5) ?
    C31 C28 C29 C30 . . . . 176.3(3) ?
    C26 C25 C30 C29 . . . . -0.4(4) ?
    N5 C25 C30 C29 . . . . -177.5(3) ?
    C28 C29 C30 C25 . . . . 1.5(5) ?
    N6 N5 C33 C34 . . . . -0.6(3) ?
    C25 N5 C33 C34 . . . . -178.2(2) ?
    N6 N5 C33 C32 . . . . 176.9(2) ?
    C25 N5 C33 C32 . . . . -0.8(4) ?
    N6 N7 C34 C33 . . . . -0.1(3) ?
    N6 N7 C34 C35 . . . . -178.2(2) ?
    N5 C33 C34 N7 . . . . 0.4(3) ?
    C32 C33 C34 N7 . . . . -176.8(3) ?
    N5 C33 C34 C35 . . . . 178.3(3) ?
    C32 C33 C34 C35 . . . . 1.1(5) ?
    N7 C34 C35 O2 . . . . 177.9(3) ?
    C33 C34 C35 O2 . . . . 0.2(4) ?
    N7 C34 C35 C36 . . . . 0.0(4) ?
    C33 C34 C35 C36 . . . . -177.6(3) ?
    O2 C35 C36 C37 . . . . -9.2(5) ?
    C34 C35 C36 C37 . . . . 168.5(3) ?
    C35 C36 C37 C38 . . . . -177.2(3) ?
    C36 C37 C38 C43 . . . . 177.0(3) ?
    C36 C37 C38 C39 . . . . -3.3(5) ?
    C43 C38 C39 C40 . . . . -0.4(5) ?
    C37 C38 C39 C40 . . . . 179.8(3) ?
    C38 C39 C40 C41 . . . . 0.8(6) ?
    C48 N8 C41 C42 . . . . 8.7(4) ?
    C44 N8 C41 C42 . . . . 155.8(3) ?
    C48 N8 C41 C40 . . . . -174.0(3) ?
    C44 N8 C41 C40 . . . . -27.0(4) ?
    C39 C40 C41 C42 . . . . -0.2(5) ?
    C39 C40 C41 N8 . . . . -177.6(3) ?
    N8 C41 C42 C43 . . . . 176.6(3) ?
    C40 C41 C42 C43 . . . . -0.8(5) ?
    C41 C42 C43 C38 . . . . 1.3(5) ?
    C39 C38 C43 C42 . . . . -0.7(4) ?
    C37 C38 C43 C42 . . . . 179.1(3) ?
    C41 N8 C44 C45 . . . . 168.4(3) ?
    C48 N8 C44 C45 . . . . -43.2(4) ?
    N8 C44 C45 C46 . . . . 46.0(5) ?
    C44 C45 C46 C47 . . . . -45.7(5) ?
    C45 C46 C47 C48 . . . . 45.5(5) ?
    C41 N8 C48 C47 . . . . -169.6(3) ?
    C44 N8 C48 C47 . . . . 42.2(5) ?
    C46 C47 C48 N8 . . . . -44.9(5) ?
loop_
    _geom_hbond_atom_site_label_D
    _geom_hbond_atom_site_label_H
    _geom_hbond_atom_site_label_A
    _geom_hbond_site_symmetry_A
    _geom_hbond_distance_DH
    _geom_hbond_distance_HA
    _geom_hbond_distance_DA
    _geom_hbond_angle_DHA
    C6 H6 O1 2_666 0.93 2.51 3.415(3) 165
    C3 H3 Cg1 1_655 0.93 2.73 3.469(3) 137
