# Supplementary material for: (2E)-1-[5-Methyl-1-(4-methyl­phen­yl)-1H-1,2,3-triazol-4-yl]-3-[4-(piperidin-1-yl)phen­yl]prop-2-en-1-one
Source: Acta Crystallogr Sect E Struct Rep Online. 2013 Apr 5;69(Pt 5):o639–40. doi: 10.1107/S1600536813008258 (PMC3647840; doi:10.1107/S1600536813008258)
Supplement: Supplementary file 2 [file e-69-0o639-Isup2.hkl]

# 
# h,k,l, Fc-squared, Fo-squared, sigma(Fo-squared) and status flag 
# 
data_I
_shelx_title '  P-1' 
_shelx_refln_list_code          4 
_shelx_F_calc_maximum      414.77 
_exptl_crystal_F_000       824.00 
_reflns_d_resolution_high  0.8409 
 
loop_ 
 _symmetry_equiv_pos_as_xyz 
 'x, y, z' 
 '-x, -y, -z' 
 
_cell_length_a    12.9514 
_cell_length_b    13.1000 
_cell_length_c    13.3735 
_cell_angle_alpha  77.666 
_cell_angle_beta   74.123 
_cell_angle_gamma  81.044 
 
_shelx_F_squared_multiplier     1.000 
 
loop_ 
 _refln_index_h 
 _refln_index_k 
 _refln_index_l 
 _refln_F_squared_calc 
 _refln_F_squared_meas 
 _refln_F_squared_sigma 
 _refln_observed_status 
   2   0   0      154.54      158.25      9.19 o 
   3   0   0       55.23       52.50      6.36 o 
   4   0   0       70.52       66.63      8.21 o 
   5   0   0        8.31        6.81      3.34 o 
   6   0   0      702.32      702.01     34.51 o 
   7   0   0        1.21        0.29      1.31 o 
   8   0   0       62.87       73.70      5.20 o 
   9   0   0      124.01      121.34     10.44 o 
  10   0   0     1024.17     1064.68     23.13 o 
  11   0   0       24.69       26.36      8.44 o 
  12   0   0      242.69      265.97     28.09 o 
  13   0   0       12.13       14.04      6.75 o 
  14   0   0       18.60       27.18      9.95 o 
 -14   1   0        6.84        5.98      5.67 o 
 -13   1   0        0.52        6.35      5.67 o 
 -12   1   0        1.09        0.80      0.98 o 
 -11   1   0       25.39       24.09      3.35 o 
 -10   1   0       34.57       38.12      4.34 o 
  -9   1   0       21.79       21.08      5.70 o 
  -8   1   0       13.99       13.18      2.10 o 
  -7   1   0      263.42      291.73     12.81 o 
  -6   1   0       17.62       23.15      3.06 o 
  -5   1   0      704.56      721.46     31.38 o 
  -4   1   0       74.86       69.99      4.17 o 
  -3   1   0       66.68       70.05      3.88 o 
  -2   1   0        2.78        2.70      1.09 o 
   2   1   0        9.56        7.42      2.30 o 
   3   1   0        7.42        8.08      2.65 o 
   4   1   0       10.60        9.50      3.42 o 
   5   1   0       96.45       96.16     11.22 o 
   6   1   0      553.36      612.94     32.44 o 
   7   1   0      287.48      381.64     27.25 o 
   8   1   0       25.65       23.33      7.22 o 
   9   1   0       21.11       19.52      2.31 o 
  10   1   0        0.18        0.11      3.51 o 
  11   1   0        0.05       -4.04      4.91 o 
  12   1   0        0.62        2.64      3.41 o 
  13   1   0       12.56        5.68      4.60 o 
  14   1   0        0.80      -10.43      6.95 o 
 -14   2   0        0.22        4.06      4.16 o 
 -13   2   0       44.08       67.06     14.66 o 
 -12   2   0        2.20        0.70      3.18 o 
 -11   2   0        5.03        3.73      1.97 o 
 -10   2   0      126.79      123.42      8.74 o 
  -9   2   0        9.30       10.59      2.42 o 
  -8   2   0        1.27        1.55      1.04 o 
  -7   2   0      203.46      209.49     10.77 o 
  -6   2   0       61.99       39.38      3.28 o 
  -5   2   0        3.17        4.61      1.12 o 
  -4   2   0      210.72      223.37      9.47 o 
  -3   2   0       31.24       34.76      3.26 o 
  -2   2   0     9195.19     9153.50    104.26 o 
  -1   2   0       11.53       13.76      1.07 o 
   0   2   0      521.28      373.39      9.40 o 
   1   2   0        0.16        1.57      0.98 o 
   2   2   0     4142.73     3985.64     40.25 o 
   3   2   0        1.52        1.34      0.50 o 
   4   2   0     1722.80     1610.32     30.26 o 
   5   2   0        4.64        2.60      2.12 o 
   6   2   0      535.10      731.87     25.90 o 
   7   2   0       37.08       37.82      3.24 o 
   8   2   0        0.77        0.29      0.45 o 
   9   2   0       50.84       42.08      3.95 o 
  10   2   0        1.27       -5.67      7.19 o 
  11   2   0       95.49       90.46     15.86 o 
  12   2   0       14.07        7.35      5.86 o 
  13   2   0       12.89        4.54      4.43 o 
  14   2   0       12.60       13.52      8.16 o 
 -14   3   0       10.51       11.13      7.23 o 
 -13   3   0       54.77       50.00     12.59 o 
 -12   3   0        4.01        4.71      2.10 o 
 -11   3   0      337.31      373.13     17.22 o 
 -10   3   0        0.05        0.27      1.40 o 
  -9   3   0       68.46       81.45      7.53 o 
  -8   3   0      102.20      114.60      7.45 o 
  -7   3   0      182.14      163.16      7.75 o 
  -6   3   0       96.20      100.93      5.81 o 
  -5   3   0       15.02       14.30      1.82 o 
  -4   3   0        1.87        2.66      0.62 o 
  -3   3   0     5339.10     5250.24     54.95 o 
  -2   3   0       11.60       15.01      1.19 o 
  -1   3   0   172034.63   195752.98   1741.75 o 
   0   3   0      336.35      280.01      7.86 o 
   1   3   0      398.83      486.95     17.25 o 
   2   3   0      127.66      116.06      4.46 o 
   3   3   0      138.65      158.03      6.95 o 
   4   3   0       17.44       13.16      1.94 o 
   5   3   0       54.18       63.54      4.48 o 
   6   3   0       61.35       67.33      3.62 o 
   7   3   0       21.09       18.87      2.09 o 
   8   3   0       54.17       46.87      3.65 o 
   9   3   0      725.55      700.31     57.86 o 
  10   3   0        6.05        3.92      6.37 o 
  11   3   0      272.36      286.26     29.17 o 
  12   3   0       42.65       45.93     11.87 o 
  13   3   0        8.01       17.45      8.47 o 
  14   3   0        0.44       -8.20      5.80 o 
 -13   4   0        9.05        1.53      3.70 o 
 -12   4   0       35.32       38.27     10.79 o 
 -11   4   0       40.38       48.71     11.05 o 
 -10   4   0        9.10        9.91      3.94 o 
  -9   4   0       47.03       35.51      8.58 o 
  -8   4   0      129.66      115.46      6.49 o 
  -7   4   0        1.49        2.63      1.11 o 
  -6   4   0      175.76      191.54      6.82 o 
  -5   4   0        0.99        0.44      0.46 o 
  -4   4   0     1215.21     1176.74     15.61 o 
  -3   4   0       97.18       94.25      3.87 o 
  -2   4   0    11654.17    11327.66    106.45 o 
  -1   4   0        1.99        1.61      0.52 o 
   0   4   0     5368.39     5083.51    144.71 o 
   1   4   0      113.69      118.43      6.88 o 
   2   4   0      405.68      346.71      8.99 o 
   3   4   0        5.20        6.50      1.19 o 
   4   4   0        4.53       36.51      4.13 o 
   5   4   0      113.34      130.60      6.30 o 
   6   4   0      732.52      866.06     18.05 o 
   7   4   0       16.49       15.89      1.82 o 
   8   4   0       57.34       42.46      3.38 o 
   9   4   0       10.12        9.21      2.06 o 
  10   4   0       46.09       47.79      7.44 o 
  11   4   0        6.98       12.01      6.26 o 
  12   4   0       40.32       29.22      9.22 o 
  13   4   0        2.32       -1.58      4.48 o 
  14   4   0        4.10      -10.06      6.70 o 
 -13   5   0        1.22       -1.88      2.94 o 
 -12   5   0        4.40        3.07      2.10 o 
 -11   5   0       14.24        9.51      2.29 o 
 -10   5   0       21.92       22.79      3.21 o 
  -9   5   0        5.61        4.76      1.58 o 
  -8   5   0       69.37       67.86      4.52 o 
  -7   5   0        0.68        1.31      0.78 o 
  -6   5   0        1.58        0.71      0.58 o 
  -5   5   0       15.65       24.51      2.15 o 
  -4   5   0       20.84       18.28      1.76 o 
  -3   5   0      728.11      720.34     11.55 o 
  -2   5   0        8.97       10.53      1.12 o 
  -1   5   0     2912.29     3027.20     29.31 o 
   0   5   0       23.83       20.37      2.57 o 
   1   5   0      140.89      124.16      6.57 o 
   2   5   0      165.30      180.02      6.92 o 
   3   5   0      472.86      496.25     12.32 o 
   4   5   0       49.44       68.92      5.30 o 
   5   5   0      268.81      263.29     10.92 o 
   6   5   0       10.25        9.49      1.94 o 
   7   5   0        1.12        1.21      0.85 o 
   8   5   0       14.69       16.85      2.40 o 
   9   5   0        1.09       -1.15      1.07 o 
  10   5   0        5.81        5.31      1.74 o 
  11   5   0       70.92       56.20      9.81 o 
  12   5   0       17.03       18.25      9.22 o 
  13   5   0        9.13       11.22      7.41 o 
  14   5   0        0.02       -3.57      4.68 o 
 -12   6   0       33.17       33.10      6.11 o 
 -11   6   0        0.66       -0.81      1.58 o 
 -10   6   0       43.19       52.20      4.39 o 
  -9   6   0       42.69       39.75      3.33 o 
  -8   6   0       22.17       18.62      3.25 o 
  -7   6   0       18.12       16.37      1.74 o 
  -6   6   0        6.81       47.95      5.79 o 
  -5   6   0        1.45        1.95      0.81 o 
  -4   6   0     1250.77     1159.11     27.47 o 
  -3   6   0       11.00       10.97      1.26 o 
  -2   6   0    14171.83    14251.13    109.54 o 
  -1   6   0       84.58       67.07      3.04 o 
   0   6   0      169.45      191.62      6.41 o 
   1   6   0       11.96       16.76      2.58 o 
   2   6   0      297.05      306.17     10.12 o 
   3   6   0      124.10      120.50      5.74 o 
   4   6   0       22.36       16.78      2.44 o 
   5   6   0       18.90       14.54      3.18 o 
   6   6   0        2.27       21.00      4.50 o 
   7   6   0       87.89       85.95      6.14 o 
   8   6   0      334.95      341.35     19.18 o 
   9   6   0       13.59       13.33      2.31 o 
  10   6   0       93.50       92.94      6.21 o 
  11   6   0        0.00        2.69      2.64 o 
  12   6   0        7.64       21.21      9.24 o 
  13   6   0        0.13       -7.30      5.80 o 
  14   6   0        6.91       14.66      8.39 o 
 -12   7   0        1.97        6.69      4.41 o 
 -11   7   0        1.95        1.59      1.97 o 
 -10   7   0       13.54       15.74      4.10 o 
  -9   7   0       32.56       35.90      4.98 o 
  -8   7   0        5.22        6.86      1.82 o 
  -7   7   0        5.97       47.06      6.77 o 
  -6   7   0        4.69        1.86      2.49 o 
  -5   7   0       91.42       82.76      5.63 o 
  -4   7   0      112.28      109.96      5.11 o 
  -3   7   0     1955.00     1857.85     24.73 o 
  -2   7   0       24.35       29.41      2.35 o 
  -1   7   0     1568.10     1536.55     18.12 o 
   0   7   0        2.00        5.27      1.66 o 
   1   7   0      279.23      326.35     12.61 o 
   2   7   0       17.86       22.15      2.86 o 
   3   7   0       78.61       88.30      5.73 o 
   4   7   0      153.89      164.62      8.03 o 
   5   7   0      122.07      132.52      7.76 o 
   6   7   0        2.15        0.74      0.94 o 
   7   7   0       15.30       36.97      9.69 o 
   8   7   0       38.50       29.04      3.80 o 
   9   7   0       94.58       89.87      6.74 o 
  10   7   0       35.79       37.00      4.33 o 
  11   7   0       20.46        6.63      3.42 o 
  12   7   0        0.01       -5.81      5.25 o 
  13   7   0        1.33        5.70      5.68 o 
 -11   8   0        0.03        0.97      2.16 o 
 -10   8   0       11.77        9.53      3.39 o 
  -9   8   0       12.95       16.07      4.22 o 
  -8   8   0        0.72       25.28      5.06 o 
  -7   8   0        0.08       -0.91      1.66 o 
  -6   8   0        4.96        3.07      1.24 o 
  -5   8   0        0.89        0.53      1.06 o 
  -4   8   0      206.18      229.42      6.87 o 
  -3   8   0        0.02        0.76      1.94 o 
  -2   8   0      206.54      236.52      7.96 o 
  -1   8   0       13.19       17.98      2.11 o 
   0   8   0        3.17        3.08      0.82 o 
   1   8   0       15.56       23.79      3.52 o 
   2   8   0       43.22       20.93      3.43 o 
   3   8   0        5.21        5.02      2.03 o 
   4   8   0        4.68        5.32      1.48 o 
   5   8   0       38.76       34.97      4.18 o 
   6   8   0       16.35       10.53      2.70 o 
   7   8   0      102.19      101.60      7.84 o 
   8   8   0       34.11       38.66      4.78 o 
   9   8   0        7.77        4.82      2.50 o 
  10   8   0       97.63       95.50     10.46 o 
  11   8   0        0.55       -0.81      3.72 o 
  12   8   0       10.44       18.71      8.30 o 
  13   8   0        2.62        8.19      6.48 o 
 -10   9   0       14.09       13.02      4.50 o 
  -9   9   0        2.68       24.89      4.55 o 
  -8   9   0        4.76        4.99      2.08 o 
  -7   9   0        3.74        4.69      1.82 o 
  -6   9   0        9.45        9.47      1.93 o 
  -5   9   0        0.00        3.43      1.95 o 
  -4   9   0       57.37       63.99      4.71 o 
  -3   9   0     1419.20     1716.76     35.92 o 
  -2   9   0        0.05        1.19      1.35 o 
  -1   9   0       22.09       27.11      3.04 o 
   0   9   0       10.25       15.64      2.05 o 
   1   9   0       24.94       36.19      3.97 o 
   2   9   0       61.87       64.35      5.67 o 
   3   9   0       13.20       23.34      2.87 o 
   4   9   0       17.66       25.08      3.18 o 
   5   9   0       33.32       37.84      6.35 o 
   6   9   0        0.69        0.08      1.25 o 
   7   9   0      176.25      183.43     11.15 o 
   8   9   0       78.02       73.92      7.13 o 
   9   9   0       20.31       23.19      3.93 o 
  10   9   0       25.50       29.17     10.83 o 
  11   9   0       13.78       27.35      9.82 o 
  12   9   0        0.25       -2.93      4.06 o 
 -10  10   0        2.83       18.41      4.02 o 
  -9  10   0        3.52        0.48      1.50 o 
  -8  10   0        0.20       -1.59      1.74 o 
  -7  10   0        1.60       -1.48      1.96 o 
  -6  10   0        1.42        0.89      1.58 o 
  -5  10   0       33.42       29.64      4.46 o 
  -4  10   0      346.33      321.11     12.84 o 
  -3  10   0       12.20       16.36      4.37 o 
  -2  10   0       35.54       35.23      3.38 o 
  -1  10   0        2.30        2.95      1.10 o 
   0  10   0       11.89       14.68      1.90 o 
   1  10   0        0.11        1.23      0.79 o 
   2  10   0       47.91       59.00      4.91 o 
   3  10   0       36.90       42.97      4.93 o 
   4  10   0       10.81       10.79      2.38 o 
   5  10   0        0.41        1.88      1.67 o 
   6  10   0        7.62        5.54      7.10 o 
   7  10   0        1.98       -2.17      4.07 o 
   8  10   0       31.25       46.23     11.73 o 
   9  10   0       13.38       18.73      8.54 o 
  10  10   0       10.62       13.99      6.40 o 
  11  10   0        0.13        4.41      4.49 o 
  12  10   0        0.23       -3.79      4.44 o 
  -9  11   0        0.64       -3.08      2.15 o 
  -8  11   0        0.53        1.20      1.97 o 
  -7  11   0        0.12       -2.76      2.26 o 
  -6  11   0        0.97        3.59      1.97 o 
  -5  11   0      120.76      144.93     10.15 o 
  -4  11   0        0.50        3.98      1.61 o 
  -3  11   0        6.02        3.92      1.39 o 
  -2  11   0       30.25       33.72      3.52 o 
  -1  11   0        1.44        2.01      0.84 o 
   0  11   0        0.03        8.17      1.83 o 
   1  11   0        5.61        3.67      1.44 o 
   2  11   0        3.81        2.84      2.19 o 
   3  11   0        0.54        2.93      1.35 o 
   4  11   0       10.84        8.93      2.47 o 
   5  11   0        9.07        5.90      2.29 o 
   6  11   0        3.72        2.88      3.78 o 
   7  11   0       13.86       17.09      7.44 o 
   8  11   0       21.47       20.43      8.15 o 
   9  11   0       57.05       59.51     14.15 o 
  10  11   0        1.52       -3.16      3.57 o 
  11  11   0        4.38        2.94      4.77 o 
  -7  12   0        4.63        7.51     23.38 o 
  -6  12   0        7.35       36.55      7.30 o 
  -5  12   0       35.72       30.75      6.63 o 
  -4  12   0       84.71      245.62     31.80 o 
  -3  12   0        0.66        4.32      3.46 o 
  -2  12   0       15.04       13.95      2.62 o 
  -1  12   0        0.84        0.24      1.20 o 
   0  12   0        1.91       18.87      3.64 o 
   1  12   0       20.97       21.02      3.13 o 
   2  12   0        2.60        3.50      1.81 o 
   3  12   0       13.99       13.11      4.96 o 
   4  12   0        6.43        5.53      5.18 o 
   5  12   0        0.69        4.15      2.13 o 
   6  12   0       22.98       29.08      5.79 o 
   7  12   0        0.01        4.51      4.27 o 
   8  12   0       17.67       18.65      8.49 o 
   9  12   0        1.06        5.88      5.48 o 
  10  12   0        1.20       -2.04      3.55 o 
  -6  13   0       16.43        8.90      4.51 o 
  -5  13   0       43.32       39.78      7.80 o 
  -4  13   0        0.20        6.66      4.18 o 
  -3  13   0        0.12        1.48      1.89 o 
  -2  13   0        0.34       -0.71      2.72 o 
  -1  13   0        1.43        0.68      1.53 o 
   0  13   0        1.89       23.95      5.56 o 
   1  13   0       25.62       29.54      4.35 o 
   2  13   0       14.25       11.54      2.62 o 
   3  13   0       14.44       17.29      3.57 o 
   4  13   0       11.58        9.22      2.80 o 
   5  13   0        4.91        2.37      2.68 o 
   6  13   0       56.03       63.57      8.62 o 
   7  13   0        0.45        3.20      4.31 o 
   8  13   0        2.08        6.00      5.45 o 
  -4  14   0        2.06        3.11      4.89 o 
  -3  14   0        1.53       -1.54      7.59 o 
  -2  14   0        0.10       -0.58      5.00 o 
  -1  14   0        0.58       -2.65      2.23 o 
   0  14   0        0.07       19.25      4.21 o 
   1  14   0        0.83       -1.44      1.29 o 
   2  14   0        0.05       -1.09      1.34 o 
   3  14   0        5.83        2.63      2.13 o 
   4  14   0        0.04       -1.07      2.82 o 
   5  14   0        8.41        4.02      3.24 o 
   6  14   0        4.18        3.96      3.02 o 
   7  14   0        2.30        3.69      7.32 o 
   0  15   0        3.32       15.11      4.01 o 
   1  15   0        0.06       -1.79      1.83 o 
   2  15   0        0.26        1.39      2.21 o 
   3  15   0        0.32       -1.69      2.95 o 
   4  15   0        0.75       -0.30      2.09 o 
  -6 -14   1        9.63        9.97      4.33 o 
  -5 -14   1        4.29        0.55      2.73 o 
  -4 -14   1        0.39        1.05      2.80 o 
  -3 -14   1        8.02        4.08      2.42 o 
  -2 -14   1       17.94       19.19      4.14 o 
  -1 -14   1        0.09        0.71      1.55 o 
   0 -14   1        1.02        1.14      2.89 o 
   1 -14   1        7.41        4.68      2.27 o 
   2 -14   1        1.90       12.40      5.12 o 
   3 -14   1        1.89       -0.65      2.20 o 
   4 -14   1        6.17        9.94      4.69 o 
  -8 -13   1        2.94        3.54      3.44 o 
  -7 -13   1        2.28        3.61      3.26 o 
  -6 -13   1       39.68       49.41     13.47 o 
  -5 -13   1        0.22       -0.44      3.26 o 
  -4 -13   1        5.24        3.70      2.35 o 
  -3 -13   1        5.52        5.00      2.38 o 
  -2 -13   1        2.40        1.46      1.30 o 
  -1 -13   1       28.23       23.66      3.91 o 
   0 -13   1        1.57        0.17      1.36 o 
   1 -13   1        0.08       -0.92      2.04 o 
   2 -13   1        0.05        2.54      3.17 o 
   3 -13   1        1.19       -2.76      2.19 o 
   4 -13   1       25.19       17.76      9.72 o 
   5 -13   1       18.98       19.76      5.42 o 
   6 -13   1       35.49       49.00      8.75 o 
  -9 -12   1        2.43       10.62      6.15 o 
  -8 -12   1        1.52        0.42      3.16 o 
  -7 -12   1        0.17        0.89      2.80 o 
  -6 -12   1        0.12        0.96      2.02 o 
  -5 -12   1       14.65       18.74      4.55 o 
  -4 -12   1        0.13       -0.78      1.38 o 
  -3 -12   1       22.75       21.29      3.96 o 
  -2 -12   1        5.56        4.64      1.60 o 
  -1 -12   1        4.87        3.67      1.56 o 
   0 -12   1        1.67        2.78      1.13 o 
   1 -12   1        0.43       -1.26      0.92 o 
   2 -12   1        1.34        0.56      1.70 o 
   3 -12   1        0.01       -0.27      1.94 o 
   4 -12   1        7.16        5.23      3.09 o 
   5 -12   1       92.15      108.64     12.48 o 
   6 -12   1       24.55       18.16      5.37 o 
   7 -12   1        3.22       -0.04      2.94 o 
 -10 -11   1        0.28      -10.31      6.87 o 
  -9 -11   1        4.73       -2.05      4.65 o 
  -8 -11   1        2.55        3.05      3.90 o 
  -7 -11   1       92.26       94.00     15.83 o 
  -6 -11   1       22.77       17.28      6.13 o 
  -5 -11   1        0.32        4.38      1.64 o 
  -4 -11   1       38.65       45.21      5.24 o 
  -3 -11   1       44.82       36.92      4.82 o 
  -2 -11   1       10.04        6.96      1.93 o 
  -1 -11   1       16.81       12.19      2.23 o 
   0 -11   1       14.17       10.99      2.15 o 
   1 -11   1        4.99        4.91      1.70 o 
   2 -11   1        0.12        0.61      0.93 o 
   3 -11   1      142.84      144.83      7.85 o 
   4 -11   1       77.79       67.99      5.44 o 
   5 -11   1       47.12       45.23      7.48 o 
   6 -11   1        0.72       -0.92      4.37 o 
   7 -11   1        0.29        2.02      1.87 o 
   8 -11   1        1.33        1.30      2.07 o 
   9 -11   1        0.48       -0.15      2.91 o 
 -11 -10   1        0.88       -7.26      5.50 o 
 -10 -10   1        2.62       -0.11      3.21 o 
  -9 -10   1        0.79       -4.43      4.74 o 
  -8 -10   1       12.10       13.33      6.17 o 
  -7 -10   1       18.06       14.85      7.09 o 
  -6 -10   1       14.45        6.76      4.81 o 
  -5 -10   1       20.32       16.26      3.32 o 
  -4 -10   1       90.09      103.55      7.89 o 
  -3 -10   1       13.05       14.65      2.95 o 
  -2 -10   1      122.40      126.65      7.29 o 
  -1 -10   1        7.52       10.12      1.85 o 
   0 -10   1        0.16       -1.07      0.91 o 
   1 -10   1        2.41        1.11      1.23 o 
   2 -10   1        1.58        2.72      2.28 o 
   3 -10   1      150.07      152.65      8.72 o 
   4 -10   1      155.17      144.39     10.67 o 
   5 -10   1      189.41      181.16     10.45 o 
   6 -10   1        4.25        3.09      1.52 o 
   7 -10   1        0.00        0.93      1.61 o 
   8 -10   1        2.01        0.23      1.45 o 
   9 -10   1        0.37        0.71      1.44 o 
  10 -10   1        2.53       -1.36      1.96 o 
 -12  -9   1        0.38        7.75      5.95 o 
 -11  -9   1        7.34       -3.43      4.18 o 
 -10  -9   1       15.25       10.67      5.93 o 
  -9  -9   1       71.16       66.55     14.51 o 
  -8  -9   1       16.95       14.11      5.34 o 
  -7  -9   1       31.29       34.01      5.80 o 
  -6  -9   1        1.79       -0.63      2.22 o 
  -5  -9   1        3.18        2.55      1.51 o 
  -4  -9   1       15.13       16.38      2.40 o 
  -3  -9   1       62.37       60.69      4.91 o 
  -2  -9   1       51.79       46.35      4.07 o 
  -1  -9   1       17.78       16.44      2.47 o 
   0  -9   1        0.08        0.42      0.64 o 
   1  -9   1        0.20        1.12      0.95 o 
   2  -9   1        1.19        0.37      1.12 o 
   3  -9   1       46.16       35.41      3.97 o 
   4  -9   1      316.74      318.78     12.38 o 
   5  -9   1      202.92      174.32     10.69 o 
   6  -9   1       31.51       24.08      3.22 o 
   7  -9   1        3.59        3.63      1.08 o 
   8  -9   1        0.31        3.28      2.01 o 
   9  -9   1        1.60       -2.73      1.82 o 
  10  -9   1        3.98        2.32      1.47 o 
  11  -9   1        0.29       -0.60      3.72 o 
 -12  -8   1        6.98        4.47      2.98 o 
 -11  -8   1        2.04        2.33      3.03 o 
 -10  -8   1        0.01       -1.55      4.16 o 
  -9  -8   1        0.99        4.46      5.50 o 
  -8  -8   1      175.62      144.86      9.39 o 
  -7  -8   1      225.09      215.90     11.46 o 
  -6  -8   1       57.86       51.86      5.55 o 
  -5  -8   1        1.45        0.69      1.12 o 
  -4  -8   1       46.89       41.36      3.51 o 
  -3  -8   1       82.65       78.45      5.16 o 
  -2  -8   1       64.18       61.71      4.03 o 
  -1  -8   1      189.29      167.63      7.10 o 
   0  -8   1       57.04       58.94      3.86 o 
   1  -8   1       57.43       59.54      3.70 o 
   2  -8   1      115.56      120.12      5.21 o 
   3  -8   1      249.79      252.04      8.31 o 
   4  -8   1       51.71       49.21      3.90 o 
   5  -8   1        1.95        3.44      1.22 o 
   6  -8   1        7.78        6.23      2.01 o 
   7  -8   1       13.92       18.27      2.47 o 
   8  -8   1        6.66        7.57      2.35 o 
   9  -8   1       11.81       12.25      6.99 o 
  10  -8   1        0.01        2.86      1.58 o 
  11  -8   1        2.06        1.49      2.38 o 
 -13  -7   1        0.04        1.01      3.16 o 
 -12  -7   1        0.11        1.55      3.26 o 
 -11  -7   1       13.82       13.86      7.03 o 
 -10  -7   1        0.83       10.86      5.79 o 
  -9  -7   1       54.63       50.79      6.89 o 
  -8  -7   1        2.08        0.02      0.80 o 
  -7  -7   1      132.61      123.59     10.04 o 
  -6  -7   1      105.54       96.87      8.88 o 
  -5  -7   1       89.65      101.30      6.40 o 
  -4  -7   1        7.17        8.13      1.64 o 
  -3  -7   1      504.14      532.04     14.48 o 
  -2  -7   1       10.46        8.97      1.53 o 
  -1  -7   1       87.72       80.78      4.20 o 
   0  -7   1        6.00        8.68      1.37 o 
   1  -7   1      348.42      333.52      8.00 o 
   2  -7   1      142.96      158.10      5.58 o 
   3  -7   1      608.28      610.30     12.61 o 
   4  -7   1      721.82      647.94     10.71 o 
   5  -7   1      231.75      251.37      6.91 o 
   6  -7   1       19.24       17.44      2.08 o 
   7  -7   1       10.53        7.55      3.00 o 
   8  -7   1        0.81        2.66      1.01 o 
   9  -7   1       20.73       15.96      2.67 o 
  10  -7   1        0.25        1.90      1.54 o 
  11  -7   1       13.61       15.86      4.41 o 
  12  -7   1        0.76       -0.50      2.19 o 
 -13  -6   1        2.26        9.90      5.77 o 
 -12  -6   1        1.13        1.64      4.66 o 
 -11  -6   1       26.82       25.21      9.11 o 
 -10  -6   1       95.57       87.29     16.33 o 
  -9  -6   1        2.15        0.89      3.03 o 
  -8  -6   1        0.46        1.84      2.13 o 
  -7  -6   1       12.76        4.79      1.59 o 
  -6  -6   1      118.86      113.63      5.98 o 
  -5  -6   1       48.38       45.08      3.54 o 
  -4  -6   1      604.64      740.16     14.94 o 
  -3  -6   1      495.02      492.75     10.87 o 
  -2  -6   1       30.60       34.81      3.00 o 
  -1  -6   1       99.92       84.42      3.99 o 
   0  -6   1      421.93      440.55     10.30 o 
   1  -6   1       68.90       59.09      2.99 o 
   2  -6   1     1632.25     1519.56     19.80 o 
   3  -6   1     1680.06     1735.36     18.64 o 
   4  -6   1      217.49      185.43      5.69 o 
   5  -6   1        0.82       -0.05      0.78 o 
   6  -6   1        9.63        9.41      1.60 o 
   7  -6   1        9.88        6.76      1.35 o 
   8  -6   1        0.16        1.14      1.03 o 
   9  -6   1        1.05        1.48      1.20 o 
  10  -6   1        0.02       -0.17      1.32 o 
  11  -6   1       16.37       18.24      4.42 o 
  12  -6   1        2.04        7.68      3.13 o 
  13  -6   1        0.63        0.78      2.52 o 
 -14  -5   1        0.01        7.07      5.15 o 
 -13  -5   1        1.48        3.05      4.08 o 
 -12  -5   1        0.24        0.13      3.02 o 
 -11  -5   1       73.51       54.50     12.71 o 
 -10  -5   1       35.19       40.82     11.08 o 
  -9  -5   1      150.05      147.70     19.57 o 
  -8  -5   1        5.42        3.75      1.18 o 
  -7  -5   1       35.83       30.04      3.45 o 
  -6  -5   1       31.22       26.45      2.63 o 
  -5  -5   1      386.54      384.96     10.28 o 
  -4  -5   1      633.69      640.58     11.84 o 
  -3  -5   1      102.98       92.48      4.20 o 
  -2  -5   1     1393.93     1365.92     19.29 o 
  -1  -5   1     1214.41     1183.37     15.52 o 
   0  -5   1      833.50      819.87     14.92 o 
   1  -5   1       61.31       64.04      2.84 o 
   2  -5   1      144.60      167.78      4.51 o 
   3  -5   1       23.90       26.60      1.73 o 
   4  -5   1       32.36       23.00      2.06 o 
   5  -5   1      242.09      260.63      7.54 o 
   6  -5   1        0.02        0.85      0.60 o 
   7  -5   1        1.14        1.20      0.95 o 
   8  -5   1      103.03       93.15      5.07 o 
   9  -5   1        1.45        1.88      1.62 o 
  10  -5   1        0.19       -1.43      1.28 o 
  11  -5   1       36.06       40.81      4.73 o 
  12  -5   1        0.14        0.17      1.66 o 
  13  -5   1       21.59       18.56      7.80 o 
 -14  -4   1        1.71        0.03      2.82 o 
 -13  -4   1        0.07        0.62      5.78 o 
 -12  -4   1        9.45       11.77      6.42 o 
 -11  -4   1       94.89       86.84     16.70 o 
 -10  -4   1        0.57       -4.64      5.27 o 
  -9  -4   1       66.00       65.24     12.15 o 
  -8  -4   1       41.50       39.82      9.60 o 
  -7  -4   1      161.89      139.52      5.68 o 
  -6  -4   1        2.57        3.50      0.98 o 
  -5  -4   1       41.08       59.34      3.59 o 
  -4  -4   1      837.77      783.89     12.32 o 
  -3  -4   1      113.24      100.05      3.95 o 
  -2  -4   1        1.87        0.39      0.44 o 
  -1  -4   1       11.65        9.01      1.33 o 
   0  -4   1       85.60       90.82      3.78 o 
   1  -4   1      237.55      218.30      4.78 o 
   2  -4   1      353.17      389.75      5.90 o 
   3  -4   1      687.62      537.07      8.53 o 
   4  -4   1     2810.75     2791.32     30.56 o 
   5  -4   1      364.80      404.36      9.23 o 
   6  -4   1        1.19       -0.10      0.65 o 
   7  -4   1       82.22      105.96      6.44 o 
   8  -4   1       62.02       65.17      9.08 o 
   9  -4   1        3.75        2.20      1.72 o 
  10  -4   1        0.12        5.63      4.44 o 
  11  -4   1      113.60      102.67     15.93 o 
  12  -4   1        1.03        2.29      3.13 o 
  13  -4   1        5.12       -0.93      3.33 o 
 -14  -3   1        4.22       17.16      8.69 o 
 -13  -3   1        2.50       -3.18      2.49 o 
 -12  -3   1       13.88       10.91      6.28 o 
 -11  -3   1       52.39       58.99     13.34 o 
 -10  -3   1        4.29       -5.72      6.43 o 
  -9  -3   1       80.43       90.59     15.13 o 
  -8  -3   1      177.46      172.67     19.31 o 
  -7  -3   1        6.14        1.90      0.79 o 
  -6  -3   1       24.71       20.18      2.22 o 
  -5  -3   1     4125.12     4687.64     48.81 o 
  -4  -3   1     1063.35     1043.06     13.38 o 
  -3  -3   1       26.24       34.66      2.05 o 
  -2  -3   1      112.24      106.19      3.85 o 
  -1  -3   1     6407.99     5740.39     99.99 o 
   0  -3   1      546.88      455.88     13.95 o 
   1  -3   1     6649.73     6132.28     38.05 o 
   2  -3   1     3120.17     3004.58     28.90 o 
   3  -3   1       87.15       97.18      3.57 o 
   4  -3   1       27.67       27.28      2.07 o 
   5  -3   1        0.54        0.06      0.59 o 
   6  -3   1      384.45      404.71     13.27 o 
   7  -3   1        0.26        1.86      1.79 o 
   8  -3   1        1.74        4.03      1.41 o 
   9  -3   1        0.31       -0.68      3.23 o 
  10  -3   1       53.23       54.40      6.46 o 
  11  -3   1        0.61       -0.77      2.60 o 
  12  -3   1        0.03       -6.37      4.63 o 
  13  -3   1        2.39        4.62      3.01 o 
  14  -3   1        5.01       -2.74      3.74 o 
 -14  -2   1        0.02        1.55      3.36 o 
 -13  -2   1        0.56       -2.73      5.37 o 
 -12  -2   1       81.30      107.01     18.26 o 
 -11  -2   1      116.89      115.49     18.21 o 
 -10  -2   1      199.70      200.09     22.47 o 
  -9  -2   1      445.29      481.84     33.94 o 
  -8  -2   1        0.51       -0.08      3.06 o 
  -7  -2   1       32.14       25.52      7.15 o 
  -6  -2   1      344.29      367.57     25.58 o 
  -5  -2   1     1945.14     2048.73    111.22 o 
  -4  -2   1       54.29       55.37      2.95 o 
  -3  -2   1     2774.27     2640.17     26.40 o 
  -2  -2   1      280.17      258.88      5.43 o 
  -1  -2   1       81.72       72.47      3.99 o 
   0  -2   1      206.12      164.42      4.43 o 
   1  -2   1      333.96      367.00      8.26 o 
   2  -2   1       47.32       45.48      2.39 o 
   3  -2   1        0.72        1.76      0.76 o 
   4  -2   1      868.92      819.01     23.10 o 
   5  -2   1       68.24       85.61      6.77 o 
   6  -2   1      177.37      198.01     11.51 o 
   7  -2   1      618.11      572.89     32.15 o 
   8  -2   1        2.31        0.51      1.84 o 
   9  -2   1        3.70        2.51      2.03 o 
  10  -2   1      171.37      202.70     24.55 o 
  11  -2   1       82.86       91.21      8.27 o 
  12  -2   1      101.79      118.95      9.45 o 
  13  -2   1       68.59       80.00     15.81 o 
  14  -2   1        9.49       24.05     10.71 o 
 -14  -1   1        0.06        6.34      4.88 o 
 -13  -1   1        3.85        9.85      6.09 o 
 -12  -1   1       77.92       85.56     16.10 o 
 -11  -1   1       12.54        7.86      4.89 o 
 -10  -1   1       24.27       28.16      7.95 o 
  -9  -1   1       57.74       68.97     12.62 o 
  -8  -1   1        2.57        1.92      2.22 o 
  -7  -1   1      110.53      144.71     16.73 o 
  -6  -1   1       33.14       24.26      6.24 o 
  -5  -1   1        0.41        2.52      1.77 o 
  -4  -1   1      240.25      216.94     15.85 o 
  -3  -1   1        8.12        5.34      1.00 o 
  -2  -1   1     1265.69     1158.83     29.79 o 
  -1  -1   1      866.61      836.40     20.27 o 
   2  -1   1     1290.09     1215.21     27.84 o 
   3  -1   1     5866.35     5723.79     72.15 o 
   4  -1   1       19.98       19.56      2.40 o 
   5  -1   1       40.16       28.21      5.72 o 
   6  -1   1      585.67      645.29     32.04 o 
   7  -1   1      636.93      671.39     35.32 o 
   8  -1   1        0.28        2.48      1.77 o 
   9  -1   1       23.76       24.40      7.00 o 
  10  -1   1      323.72      374.38     15.98 o 
  11  -1   1       39.29       43.56      5.32 o 
  12  -1   1       41.58       39.07      5.00 o 
  13  -1   1       33.79       33.34     10.38 o 
  14  -1   1        4.99        7.05      4.62 o 
 -14   0   1        2.22        0.31      3.11 o 
 -13   0   1       26.32       28.70      9.75 o 
 -12   0   1      117.09      127.03     19.76 o 
 -11   0   1        1.25       -0.57      3.30 o 
 -10   0   1       81.71       85.80     14.84 o 
  -9   0   1      224.70      241.59     23.01 o 
  -8   0   1        2.73       -0.03      2.30 o 
  -7   0   1       26.75       26.93      7.35 o 
  -6   0   1     2375.00     2725.85     77.61 o 
  -5   0   1      341.95      343.39     21.89 o 
  -4   0   1      326.33      321.21     18.89 o 
  -3   0   1       23.80       24.48      4.38 o 
  -2   0   1     2935.99     2975.32     60.61 o 
   2   0   1       58.58       66.23      5.61 o 
   3   0   1      420.37      400.22     17.73 o 
   4   0   1       35.39       20.10      4.39 o 
   5   0   1      416.30      373.29     10.65 o 
   6   0   1        0.01        1.33      1.34 o 
   7   0   1       30.16       32.76      7.71 o 
   8   0   1        1.09        0.26      1.67 o 
   9   0   1       46.97       45.79     10.12 o 
  10   0   1       14.51        8.25      4.33 o 
  11   0   1       55.17       50.69      5.35 o 
  12   0   1       10.29        8.48      2.24 o 
  13   0   1        4.96        3.46      2.67 o 
  14   0   1        0.01       -5.94      4.96 o 
 -14   1   1        0.24       -2.30      3.33 o 
 -13   1   1       53.48       45.08     12.05 o 
 -12   1   1        3.31        3.10      2.05 o 
 -11   1   1       24.48       40.23     10.12 o 
 -10   1   1      266.33      304.72     27.26 o 
  -9   1   1       78.02       85.23     13.40 o 
  -8   1   1       20.82       19.32      2.36 o 
  -7   1   1       21.90       21.61      2.64 o 
  -6   1   1     1808.13     1767.78     42.95 o 
  -5   1   1      137.94      119.71      8.73 o 
  -4   1   1      715.80      745.21     15.88 o 
  -3   1   1       16.79       12.05      1.19 o 
  -2   1   1      654.88      569.39     11.64 o 
  -1   1   1       12.41       12.55      1.86 o 
   2   1   1      627.75      571.42     19.83 o 
   3   1   1       68.85       67.80      5.14 o 
   4   1   1     2291.98     2265.72     41.55 o 
   5   1   1       72.18       56.36      5.94 o 
   6   1   1     2507.95     2786.55     77.69 o 
   7   1   1      259.17      254.37     21.69 o 
   8   1   1        0.91        1.40      3.25 o 
   9   1   1      122.98      120.14     11.73 o 
  10   1   1      116.04      115.86     16.73 o 
  11   1   1       48.54       43.41     11.05 o 
  12   1   1       33.98       33.00      3.77 o 
  13   1   1       58.07       70.53     14.87 o 
  14   1   1        1.38        3.04      3.82 o 
  15   1   1        0.00       -6.30      5.30 o 
 -14   2   1        6.91       19.18      8.91 o 
 -13   2   1        1.17        3.92      4.29 o 
 -12   2   1        0.07       -3.33      5.16 o 
 -11   2   1        9.40       14.08      6.22 o 
 -10   2   1       21.71       21.31      3.23 o 
  -9   2   1       38.01       49.38      5.14 o 
  -8   2   1        6.20       10.20      2.17 o 
  -7   2   1      105.15      111.01      6.53 o 
  -6   2   1        3.92        2.01      0.75 o 
  -5   2   1      254.77      227.56      9.66 o 
  -4   2   1     1074.15     1126.07     23.29 o 
  -3   2   1     1001.88      993.71     16.87 o 
  -2   2   1        0.69        1.69      0.66 o 
  -1   2   1     3051.89     2885.42     53.49 o 
   0   2   1      443.06      478.43      9.18 o 
   1   2   1      291.69      301.84     12.95 o 
   2   2   1     3468.27     3309.20     68.76 o 
   3   2   1        0.37        1.59      0.96 o 
   4   2   1      137.68      149.48      9.22 o 
   5   2   1      700.23      667.12     22.48 o 
   6   2   1     3318.14     3784.52     68.60 o 
   7   2   1      240.12      248.18     15.52 o 
   8   2   1       59.28       47.43      7.12 o 
   9   2   1       43.00       47.02      9.93 o 
  10   2   1      636.09      697.85     43.32 o 
  11   2   1      177.50      208.59     23.98 o 
  12   2   1       44.25       38.08      3.61 o 
  13   2   1       44.72       44.75     11.86 o 
  14   2   1        0.27       -1.58      3.06 o 
  15   2   1        5.00       11.17      8.60 o 
 -13   3   1       65.80       63.82     14.05 o 
 -12   3   1       54.06       49.48     11.82 o 
 -11   3   1      121.59      154.14     20.52 o 
 -10   3   1        0.01       -0.60      1.23 o 
  -9   3   1       12.93       15.03      3.11 o 
  -8   3   1        0.37        0.22      0.99 o 
  -7   3   1      271.05      292.03      9.14 o 
  -6   3   1       11.92       15.54      2.16 o 
  -5   3   1        0.20       -0.15      0.78 o 
  -4   3   1      423.79      445.84     21.48 o 
  -3   3   1     2558.63     2498.06     32.93 o 
  -2   3   1       40.08       37.65      3.53 o 
  -1   3   1     4252.30     4342.46     39.86 o 
   0   3   1     2118.59     2024.26     32.59 o 
   1   3   1      235.37      206.75      9.65 o 
   2   3   1     1149.41     1074.35     31.30 o 
   3   3   1       12.26        6.14      2.11 o 
   4   3   1      201.67      172.54     10.39 o 
   5   3   1      355.26      312.04     15.48 o 
   6   3   1       95.59      151.22     11.48 o 
   7   3   1        0.21       -1.12      2.74 o 
   8   3   1      215.43      207.16     15.43 o 
   9   3   1        0.81        0.74      3.30 o 
  10   3   1       40.50       31.72      4.09 o 
  11   3   1       79.78       72.14      5.91 o 
  12   3   1        9.60        7.80      3.74 o 
  13   3   1       16.70       17.95      8.35 o 
  14   3   1        5.69       -3.23      4.18 o 
  15   3   1        4.59        8.21      4.69 o 
 -13   4   1        4.12        6.88      5.37 o 
 -12   4   1        0.24       17.21      7.52 o 
 -11   4   1       61.82       72.78      7.73 o 
 -10   4   1       13.40       13.34      3.22 o 
  -9   4   1        0.75        1.54      1.16 o 
  -8   4   1        5.12        6.06      1.76 o 
  -7   4   1      507.59      501.12     13.73 o 
  -6   4   1      107.40      116.33      5.35 o 
  -5   4   1        0.35        0.12      0.33 o 
  -4   4   1      228.71      230.14      7.79 o 
  -3   4   1      154.75      160.21      6.10 o 
  -2   4   1     2853.17     2717.66     26.94 o 
  -1   4   1       99.97      108.04      3.78 o 
   0   4   1     1959.79     1814.51     26.20 o 
   1   4   1      827.81      812.40     20.03 o 
   2   4   1       63.20       50.64      4.72 o 
   3   4   1     1573.10     1534.75     26.47 o 
   4   4   1       45.71       40.02      3.84 o 
   5   4   1      830.20      904.08     24.47 o 
   6   4   1      282.78      302.90     13.39 o 
   7   4   1      107.37       80.62      6.13 o 
   8   4   1       10.08        6.56      2.55 o 
   9   4   1       42.01       36.78      3.19 o 
  10   4   1       28.35       21.54      2.94 o 
  11   4   1       38.05       39.07      6.12 o 
  12   4   1      118.72      127.72     20.39 o 
  13   4   1        0.45        4.34      4.49 o 
  14   4   1        3.95        9.75      7.63 o 
 -13   5   1        1.27       -3.34      3.93 o 
 -12   5   1        6.70       16.77      7.39 o 
 -11   5   1        2.47        1.30      3.18 o 
 -10   5   1       47.88       57.03      5.19 o 
  -9   5   1        0.20        0.71      0.85 o 
  -8   5   1       57.76       51.48      4.04 o 
  -7   5   1        1.32        1.12      0.51 o 
  -6   5   1      122.59      127.48      9.67 o 
  -5   5   1      163.88      196.70     12.88 o 
  -4   5   1      275.36      287.32      9.33 o 
  -3   5   1      226.00      228.95      6.85 o 
  -2   5   1      332.94      313.93      6.06 o 
  -1   5   1      767.66      622.23     10.92 o 
   0   5   1     1236.70     1146.06     20.92 o 
   1   5   1      543.56      444.17     15.55 o 
   2   5   1       63.45       74.08      6.27 o 
   3   5   1      102.50       81.84      7.60 o 
   4   5   1      503.57      533.05     15.73 o 
   5   5   1     1753.84     2060.85     35.74 o 
   6   5   1       22.66       25.28      3.43 o 
   7   5   1       15.87       22.73      3.45 o 
   8   5   1       23.40       23.89      4.74 o 
   9   5   1      398.08      405.58     38.03 o 
  10   5   1       50.12       46.78      3.93 o 
  11   5   1      124.79      117.83      8.66 o 
  12   5   1       99.51      117.38     19.49 o 
  13   5   1        0.40        2.32      5.14 o 
  14   5   1        1.74        0.08      3.19 o 
 -12   6   1       31.67       24.16      9.16 o 
 -11   6   1        7.16        4.58      2.79 o 
 -10   6   1       10.64        7.77      2.54 o 
  -9   6   1       19.48       17.26      3.16 o 
  -8   6   1       33.26       29.50      4.01 o 
  -7   6   1        4.24        4.00      1.54 o 
  -6   6   1       74.01       90.68      8.52 o 
  -5   6   1      139.03      140.87      9.67 o 
  -4   6   1      814.86      867.33     19.76 o 
  -3   6   1      151.99      173.17      4.86 o 
  -2   6   1     1524.60     1580.10     19.60 o 
  -1   6   1     1649.16     1715.07     24.20 o 
   0   6   1       34.46       41.01      2.57 o 
   1   6   1       92.62      103.21      6.46 o 
   2   6   1      158.70      153.40      9.74 o 
   3   6   1      188.15      177.22     10.82 o 
   4   6   1      676.59      621.43     23.97 o 
   5   6   1      105.19       94.34      7.07 o 
   6   6   1       66.51       75.36      7.09 o 
   7   6   1       42.26       41.10      5.61 o 
   8   6   1      136.28      129.19     16.49 o 
   9   6   1       59.23       45.65     10.39 o 
  10   6   1       27.28       26.91      3.29 o 
  11   6   1       22.44       14.34      2.49 o 
  12   6   1       16.08       15.53      7.44 o 
  13   6   1        6.16        8.48      6.22 o 
  14   6   1        0.01        0.35      4.99 o 
 -12   7   1        9.26        9.50      7.87 o 
 -11   7   1        0.43       -3.42      5.05 o 
 -10   7   1        0.62        2.05      2.55 o 
  -9   7   1        0.00       -0.01      1.64 o 
  -8   7   1       65.05       62.90      5.46 o 
  -7   7   1        5.36        2.20      1.25 o 
  -6   7   1        1.56        1.44      0.81 o 
  -5   7   1        0.31       -0.31      0.75 o 
  -4   7   1       61.33       74.29      4.64 o 
  -3   7   1     1377.06     1309.93     27.07 o 
  -2   7   1        0.01        1.70      0.72 o 
  -1   7   1     1311.57     1273.38     21.18 o 
   0   7   1     1061.80     1124.71     17.92 o 
   1   7   1      107.16      108.16      7.14 o 
   2   7   1      207.92      161.71      8.94 o 
   3   7   1       31.02       31.98      4.82 o 
   4   7   1       58.88       59.22      5.73 o 
   5   7   1        1.75        3.65      1.38 o 
   6   7   1        1.75        0.42      0.89 o 
   7   7   1      115.39      120.71      8.82 o 
   8   7   1      113.84      112.76      9.85 o 
   9   7   1      316.35      279.23     26.10 o 
  10   7   1       82.84       81.21      6.46 o 
  11   7   1       37.57       35.19     11.84 o 
  12   7   1        0.16       -1.07      4.95 o 
  13   7   1        4.12        3.46      4.76 o 
  14   7   1        0.86        8.96      7.25 o 
 -11   8   1        5.54        5.05      3.14 o 
 -10   8   1        4.24        5.42      2.30 o 
  -9   8   1       10.45        3.87      3.15 o 
  -8   8   1        1.99        0.15      1.34 o 
  -7   8   1       18.68       18.98      3.47 o 
  -6   8   1        4.22        1.24      1.26 o 
  -5   8   1       49.37       49.72      3.63 o 
  -4   8   1        2.67        2.20      0.97 o 
  -3   8   1      238.64      221.06      7.70 o 
  -2   8   1       91.62       75.16      4.86 o 
  -1   8   1      154.80      153.97      7.74 o 
   0   8   1        9.03        1.48      0.66 o 
   1   8   1        1.09       -0.34      1.98 o 
   2   8   1       24.67       27.73      3.30 o 
   3   8   1      100.06       91.89      7.38 o 
   4   8   1      252.39      307.97     12.15 o 
   5   8   1       22.98       22.53      3.37 o 
   6   8   1       84.04       84.66      7.65 o 
   7   8   1        1.64       -0.44      1.79 o 
   8   8   1       68.68       74.01     13.97 o 
   9   8   1       22.96       17.30      4.27 o 
  10   8   1      106.27       98.42      9.96 o 
  11   8   1       34.41       55.10     13.50 o 
  12   8   1        1.76        4.05      4.04 o 
  13   8   1        2.99       -1.67      3.32 o 
 -10   9   1       21.61       23.74      5.75 o 
  -9   9   1        4.55        4.49      1.91 o 
  -8   9   1        0.31       -0.07      1.95 o 
  -7   9   1        4.02        5.23      1.57 o 
  -6   9   1        1.46        0.21      1.24 o 
  -5   9   1       21.31       22.80      3.23 o 
  -4   9   1       12.42       14.88      2.15 o 
  -3   9   1      403.15      377.72     11.58 o 
  -2   9   1      554.49      570.85     15.38 o 
  -1   9   1        1.39        2.71      1.12 o 
   0   9   1      137.87      164.46      6.46 o 
   1   9   1      150.32      167.67      8.99 o 
   2   9   1       71.07       82.39      6.47 o 
   3   9   1      275.69      270.99     11.92 o 
   4   9   1        2.65        4.23      1.57 o 
   5   9   1       15.74       16.46      3.54 o 
   6   9   1       88.68       82.45      7.94 o 
   7   9   1      104.68      122.20      9.77 o 
   8   9   1      141.17      131.42     22.73 o 
   9   9   1       17.50       11.80      2.51 o 
  10   9   1       62.22       63.23     12.48 o 
  11   9   1        6.78        2.21      2.79 o 
  12   9   1        2.05        8.07      4.87 o 
  13   9   1        0.15       -8.89      6.52 o 
  -9  10   1        7.41        5.95      5.30 o 
  -8  10   1        1.06        1.27      1.30 o 
  -7  10   1        0.69       -0.28      1.45 o 
  -6  10   1        5.90        4.58      1.57 o 
  -5  10   1       19.20       28.91      4.83 o 
  -4  10   1      612.25      601.82     32.27 o 
  -3  10   1       64.21       80.91      5.59 o 
  -2  10   1       63.99       48.54      4.33 o 
  -1  10   1       37.44       38.53      3.53 o 
   0  10   1       15.56       13.45      1.85 o 
   1  10   1       49.03       39.26      3.50 o 
   2  10   1       13.97       20.32      3.26 o 
   3  10   1        0.42       -1.17      2.32 o 
   4  10   1       13.67       12.80      3.98 o 
   5  10   1        7.27        3.74      2.76 o 
   6  10   1       63.38       57.24      8.95 o 
   7  10   1        1.13        1.71      3.29 o 
   8  10   1      220.21      207.46     25.35 o 
   9  10   1        8.65       19.17      6.87 o 
  10  10   1        4.64        9.64      6.15 o 
  11  10   1        0.03        1.21      4.12 o 
  12  10   1        1.26        4.99      5.22 o 
  -8  11   1        1.94       -1.14      1.86 o 
  -7  11   1        1.05        0.98      5.46 o 
  -6  11   1        2.10        0.79      4.68 o 
  -5  11   1       15.09       18.88      5.42 o 
  -4  11   1      159.24      166.02      8.33 o 
  -3  11   1        0.06       -3.25      2.91 o 
  -2  11   1        6.96        4.91      1.34 o 
  -1  11   1        0.09       -0.49      1.10 o 
   0  11   1        0.66       -0.59      1.21 o 
   1  11   1        9.99        7.93      1.67 o 
   2  11   1       22.60       21.69      4.46 o 
   3  11   1        7.92        2.50      1.68 o 
   4  11   1        6.44        7.43      2.46 o 
   5  11   1        0.95        0.12      2.13 o 
   6  11   1       62.31       66.06     10.81 o 
   7  11   1       72.65       86.20     11.85 o 
   8  11   1        1.81       -0.90      2.71 o 
   9  11   1       48.43       63.20     14.36 o 
  10  11   1       15.62       22.43      8.68 o 
  11  11   1        0.16       -9.40      6.47 o 
  -7  12   1        0.41       -1.68      2.81 o 
  -6  12   1        0.22       -1.47      2.10 o 
  -5  12   1        1.68        5.82      2.91 o 
  -4  12   1       38.02       25.34      5.99 o 
  -3  12   1       43.54       31.48      6.63 o 
  -2  12   1        5.41        1.99      1.86 o 
  -1  12   1        5.37        3.51      1.10 o 
   0  12   1       23.69       23.18      3.05 o 
   1  12   1        2.88        2.71      1.99 o 
   2  12   1       46.90       41.98      4.43 o 
   3  12   1        1.17       -0.05      1.83 o 
   4  12   1        0.00       -0.42      1.43 o 
   5  12   1        6.63        0.88      1.82 o 
   6  12   1       81.28      100.17     12.54 o 
   7  12   1       19.04       25.45      6.71 o 
   8  12   1        2.22        3.96      4.63 o 
   9  12   1       12.38       20.50      8.95 o 
  10  12   1        7.60       13.27      7.40 o 
  -6  13   1        9.01       12.35      4.62 o 
  -5  13   1      115.21      118.87     35.03 o 
  -4  13   1       46.74       58.77     14.55 o 
  -3  13   1        0.32       -3.22      2.76 o 
  -2  13   1        0.12       -4.10      2.97 o 
  -1  13   1        0.05        0.28      2.22 o 
   0  13   1        3.36       -2.59      1.81 o 
   1  13   1        0.74       -1.76      2.19 o 
   2  13   1        7.89        5.48      2.28 o 
   3  13   1       13.52       17.14      4.15 o 
   4  13   1        5.07        4.59      1.81 o 
   5  13   1        0.05        1.53      2.13 o 
   6  13   1       21.31       14.91      4.06 o 
   7  13   1       16.65        2.46      3.48 o 
   8  13   1        2.76        9.02      4.51 o 
   9  13   1        0.84       -2.00      3.88 o 
  -4  14   1        0.00        3.92      2.26 o 
  -3  14   1        4.17        1.27      3.56 o 
  -2  14   1        0.32       -1.92      3.88 o 
  -1  14   1        5.03        0.31      1.99 o 
   0  14   1        0.35        1.67      1.55 o 
   1  14   1        4.18       -0.11      6.57 o 
   2  14   1        0.15       -1.62      1.71 o 
   3  14   1        3.34        5.15      2.14 o 
   4  14   1        1.78        5.38      2.41 o 
   5  14   1        5.96        9.74      3.65 o 
   6  14   1       25.56       30.49      6.30 o 
   7  14   1        4.61        6.16      3.23 o 
  -1  15   1        0.48        1.15      1.90 o 
   0  15   1        0.50        2.91      4.54 o 
   1  15   1        6.86        7.30      5.22 o 
   2  15   1        0.20        0.63      3.05 o 
   3  15   1        0.00        1.92      2.33 o 
   4  15   1        0.01        0.75      1.46 o 
   5  15   1       36.29       37.43      8.76 o 
  -5 -14   2        0.00        7.32      8.60 o 
  -4 -14   2        3.45        1.50      3.47 o 
  -3 -14   2        0.20       -0.08      1.70 o 
  -2 -14   2       10.53        7.78      3.33 o 
  -1 -14   2        3.08        3.78      2.48 o 
   0 -14   2        0.08        1.30      3.57 o 
   1 -14   2        4.33        4.73      1.90 o 
   2 -14   2        0.02       -1.20      1.68 o 
   3 -14   2        0.02        2.17      4.28 o 
  -7 -13   2        0.19        3.54      6.65 o 
  -6 -13   2       31.43       32.79      7.19 o 
  -5 -13   2        0.04        0.65      1.69 o 
  -4 -13   2        0.35        0.94      1.61 o 
  -3 -13   2        7.64        9.80      2.33 o 
  -2 -13   2        0.83        2.02      1.65 o 
  -1 -13   2        0.00        0.12      4.05 o 
   0 -13   2        5.77        3.45      1.82 o 
   1 -13   2        0.24       -0.88      1.86 o 
   2 -13   2        0.01       -1.45      2.00 o 
   3 -13   2        7.99        3.58      5.60 o 
   4 -13   2        1.76       -1.27      3.10 o 
   5 -13   2       11.76       11.37      8.26 o 
  -9 -12   2        0.61       -1.25      2.56 o 
  -8 -12   2       80.71       94.60     12.95 o 
  -7 -12   2       25.15       33.02      8.12 o 
  -6 -12   2       14.55       19.22      5.62 o 
  -5 -12   2        7.37        3.76      2.12 o 
  -4 -12   2       15.25       23.04      4.10 o 
  -3 -12   2       11.00        8.01      2.09 o 
  -2 -12   2        9.70        8.13      2.13 o 
  -1 -12   2        2.11        0.47      1.29 o 
   0 -12   2        2.35        0.14      0.85 o 
   1 -12   2        0.02        0.21      0.97 o 
   2 -12   2        2.43        2.54      2.04 o 
   3 -12   2        0.02       -0.39      4.82 o 
   4 -12   2       38.27       40.42      7.30 o 
   5 -12   2        0.50        1.42      2.22 o 
   6 -12   2        0.72       -1.75      1.56 o 
   7 -12   2        0.33        1.22      3.69 o 
 -10 -11   2        7.00       11.83      6.83 o 
  -9 -11   2        0.66        0.20      3.36 o 
  -8 -11   2        0.28       -3.67      4.88 o 
  -7 -11   2       18.35       13.08      6.52 o 
  -6 -11   2        9.78       12.44      3.52 o 
  -5 -11   2        9.59        9.79      2.93 o 
  -4 -11   2       12.98       11.97      4.17 o 
  -3 -11   2       56.56       66.46      6.31 o 
  -2 -11   2        7.96        7.24      2.62 o 
  -1 -11   2       12.31       10.50      1.58 o 
   0 -11   2        8.95        9.79      1.65 o 
   1 -11   2       19.35       14.51      1.97 o 
   2 -11   2       14.42       12.85      2.53 o 
   3 -11   2       42.77       40.01      3.92 o 
   4 -11   2       94.76       85.81      8.62 o 
   5 -11   2       57.75       52.58      7.84 o 
   6 -11   2        0.56       -0.24      2.33 o 
   7 -11   2       10.01       11.96      9.94 o 
   8 -11   2        0.36        1.53      6.18 o 
 -11 -10   2        1.23        4.98      4.01 o 
 -10 -10   2       15.15       16.94      7.42 o 
  -9 -10   2       27.13       29.62      9.54 o 
  -8 -10   2        8.23        3.20      4.21 o 
  -7 -10   2       79.31       88.19     14.78 o 
  -6 -10   2        0.47       -0.53      1.98 o 
  -5 -10   2        0.34        0.84      1.63 o 
  -4 -10   2      193.98      226.51     13.13 o 
  -3 -10   2       12.36        9.86      4.02 o 
  -2 -10   2        2.35        1.32      2.05 o 
  -1 -10   2       25.35       25.26      2.84 o 
   0 -10   2        0.21        0.04      0.80 o 
   1 -10   2       13.69       10.65      1.75 o 
   2 -10   2       28.00       30.30      3.19 o 
   3 -10   2       41.11       39.43      3.81 o 
   4 -10   2      251.64      238.62     17.34 o 
   5 -10   2       97.32      108.09      9.58 o 
   6 -10   2        5.86        7.87      2.94 o 
   7 -10   2       36.68       48.66      7.16 o 
   8 -10   2        1.18        0.37      1.08 o 
   9 -10   2        0.23       -1.54      1.38 o 
  10 -10   2        0.80        0.21      1.36 o 
 -11  -9   2        0.06        2.67      5.03 o 
 -10  -9   2        4.17        6.00      4.84 o 
  -9  -9   2      122.62      120.20     19.01 o 
  -8  -9   2       40.80       57.43     12.43 o 
  -7  -9   2       77.22      101.40     15.55 o 
  -6  -9   2       56.64       48.34      6.99 o 
  -5  -9   2        6.51        6.09      2.32 o 
  -4  -9   2       30.99       33.69      4.21 o 
  -3  -9   2       26.83       30.04      3.35 o 
  -2  -9   2       16.32       12.68      2.39 o 
  -1  -9   2       30.59       32.13      3.26 o 
   0  -9   2        9.51       12.64      1.59 o 
   1  -9   2        7.25        8.00      1.31 o 
   2  -9   2        1.18        2.52      1.01 o 
   3  -9   2      124.68      109.22      5.44 o 
   4  -9   2        1.69       -0.35      0.75 o 
   5  -9   2        6.41        8.55      3.91 o 
   6  -9   2        5.22        8.06      2.06 o 
   7  -9   2        3.33        3.79      2.60 o 
   8  -9   2        1.88        2.77      1.40 o 
   9  -9   2       30.73       37.36      5.02 o 
  10  -9   2       16.95       14.58      3.25 o 
  11  -9   2        8.98       12.43      3.42 o 
 -12  -8   2        0.48        0.20      2.72 o 
 -11  -8   2       31.86       51.17     13.18 o 
 -10  -8   2        5.13       10.16      6.20 o 
  -9  -8   2       40.29       39.07     11.24 o 
  -8  -8   2      221.17      215.45     31.06 o 
  -7  -8   2      284.73      294.82     22.66 o 
  -6  -8   2       57.47       52.17      5.91 o 
  -5  -8   2       86.44       89.63      7.30 o 
  -4  -8   2       75.18       82.04      6.15 o 
  -3  -8   2       12.76       13.19      2.13 o 
  -2  -8   2      183.84      201.10      7.77 o 
  -1  -8   2       15.36       22.34      2.31 o 
   0  -8   2       48.99       39.75      2.60 o 
   1  -8   2        8.86        6.83      1.08 o 
   2  -8   2      563.93      568.07     13.51 o 
   3  -8   2      617.40      553.29     12.25 o 
   4  -8   2      134.72      136.97      6.57 o 
   5  -8   2        2.42        3.05      1.12 o 
   6  -8   2       45.93       50.79      3.85 o 
   7  -8   2       41.62       44.47      5.42 o 
   8  -8   2       11.25       10.57      1.85 o 
   9  -8   2        0.09       -0.94      1.45 o 
  10  -8   2        1.68        0.30      1.54 o 
  11  -8   2        1.18        2.54      4.23 o 
 -12  -7   2        2.08       -6.14      5.27 o 
 -11  -7   2        7.47        8.31      6.20 o 
 -10  -7   2       81.87       86.80     16.47 o 
  -9  -7   2       77.89       76.16     14.55 o 
  -8  -7   2      219.27      214.00     23.16 o 
  -7  -7   2        0.01        1.80      3.35 o 
  -6  -7   2        0.00        0.95      1.58 o 
  -5  -7   2      461.72      500.85     17.61 o 
  -4  -7   2       97.57      102.71      6.45 o 
  -3  -7   2      139.14      147.91      6.81 o 
  -2  -7   2      158.69      171.85      6.49 o 
  -1  -7   2       36.80       47.71      3.45 o 
   0  -7   2       26.67       32.40      2.47 o 
   1  -7   2       41.31       31.03      2.28 o 
   2  -7   2        3.73        2.79      0.99 o 
   3  -7   2     1394.57     1317.15     18.18 o 
   4  -7   2      348.81      359.56      7.24 o 
   5  -7   2        0.08        0.22      0.57 o 
   6  -7   2       25.54       33.60      2.58 o 
   7  -7   2        6.81        6.88      1.82 o 
   8  -7   2       10.01       12.69      2.17 o 
   9  -7   2        1.54        1.01      0.80 o 
  10  -7   2       12.56       14.28      2.79 o 
  11  -7   2       24.51       30.72      6.17 o 
  12  -7   2        0.00        2.34      1.65 o 
 -13  -6   2        0.10       -0.93      3.85 o 
 -12  -6   2        0.62       -8.94      5.96 o 
 -11  -6   2        0.06        1.37      2.87 o 
 -10  -6   2      161.24      139.91     20.34 o 
  -9  -6   2        8.18        3.38      2.93 o 
  -8  -6   2       39.26       43.86     10.44 o 
  -7  -6   2      117.66       99.68      7.76 o 
  -6  -6   2      152.25      152.18      7.18 o 
  -5  -6   2        0.16        0.76      0.75 o 
  -4  -6   2       59.64       52.66      3.88 o 
  -3  -6   2        2.46        1.06      1.18 o 
  -2  -6   2       98.45       87.59      4.71 o 
  -1  -6   2      310.79      329.96      8.76 o 
   0  -6   2      242.18      234.55      6.83 o 
   1  -6   2       52.26       49.44      2.61 o 
   2  -6   2       31.94       35.85      2.32 o 
   3  -6   2     1116.72     1115.63     13.70 o 
   4  -6   2      137.49      142.40      4.36 o 
   5  -6   2        0.37        0.63      0.92 o 
   6  -6   2        0.00       -0.30      0.71 o 
   7  -6   2        0.79        0.41      0.82 o 
   8  -6   2      129.68      132.01      7.04 o 
   9  -6   2       22.60       20.97      4.41 o 
  10  -6   2       22.75       27.09      3.87 o 
  11  -6   2        0.04        1.33      1.24 o 
  12  -6   2       38.94       36.41      6.49 o 
  13  -6   2        9.73        6.50      3.74 o 
 -13  -5   2        2.03       -4.83      4.81 o 
 -12  -5   2       25.61       19.98      8.95 o 
 -11  -5   2       11.96       10.08      6.54 o 
 -10  -5   2       45.05       35.88      9.47 o 
  -9  -5   2      325.80      330.82     29.77 o 
  -8  -5   2      873.55      890.84     47.41 o 
  -7  -5   2       53.49       62.99      8.50 o 
  -6  -5   2       10.09        7.92      1.84 o 
  -5  -5   2      373.46      364.71     11.47 o 
  -4  -5   2       56.81       69.91      4.21 o 
  -3  -5   2      710.29      766.84     14.30 o 
  -2  -5   2        2.52        1.04      0.79 o 
  -1  -5   2       27.46       23.23      2.10 o 
   0  -5   2      184.35      190.35      5.97 o 
   1  -5   2     2988.89     3026.10     33.39 o 
   2  -5   2     3145.37     2951.17     31.76 o 
   3  -5   2      639.29      662.00      8.96 o 
   4  -5   2      109.08       93.10      3.73 o 
   5  -5   2      276.85      277.30      8.00 o 
   6  -5   2        3.89        2.59      0.95 o 
   7  -5   2       71.75       83.61      5.48 o 
   8  -5   2       19.31       14.51      2.70 o 
   9  -5   2        0.96        0.24      0.79 o 
  10  -5   2        5.47        4.32      2.13 o 
  11  -5   2        0.13       -0.12      1.43 o 
  12  -5   2        2.31       -0.17      1.99 o 
  13  -5   2        1.07        2.13      5.98 o 
 -13  -4   2        0.00        5.37      3.76 o 
 -12  -4   2       13.70       13.21      6.08 o 
 -11  -4   2       23.05       30.48      9.48 o 
 -10  -4   2       11.57       17.63      6.60 o 
  -9  -4   2      457.40      436.90     33.41 o 
  -8  -4   2       11.69       14.07      6.50 o 
  -7  -4   2       89.88      107.72     10.67 o 
  -6  -4   2      410.97      447.43     25.49 o 
  -5  -4   2      464.59      456.30     10.78 o 
  -4  -4   2     1657.63     1871.75     24.55 o 
  -3  -4   2      582.08      566.98     11.38 o 
  -2  -4   2        5.00        1.18      0.54 o 
  -1  -4   2       86.50       76.05      3.86 o 
   0  -4   2      152.06      168.48      4.71 o 
   1  -4   2       53.23       42.68      2.30 o 
   2  -4   2     6302.68     6020.38     39.17 o 
   3  -4   2      282.74      282.28      5.45 o 
   4  -4   2       15.51       27.60      2.15 o 
   5  -4   2      214.22      219.48      6.90 o 
   6  -4   2       30.20       36.62      3.28 o 
   7  -4   2       62.21       64.81      6.49 o 
   8  -4   2       87.91       95.96      8.27 o 
   9  -4   2       21.65       19.66      2.88 o 
  10  -4   2      199.95      223.72     14.33 o 
  11  -4   2        9.97        7.99      2.91 o 
  12  -4   2       91.08       85.70     14.11 o 
  13  -4   2      149.10      158.73     13.02 o 
  14  -4   2        2.01       -4.19      4.17 o 
 -14  -3   2        0.28        5.63      5.66 o 
 -13  -3   2        1.59        3.98      3.44 o 
 -12  -3   2        1.37        1.49      2.87 o 
 -11  -3   2       70.57       61.91     13.53 o 
 -10  -3   2        6.92       -3.28      3.80 o 
  -9  -3   2      228.38      241.35     24.36 o 
  -8  -3   2       24.34       22.38      6.99 o 
  -7  -3   2       46.09       48.59      6.88 o 
  -6  -3   2      488.97      520.47     35.83 o 
  -5  -3   2      358.11      428.40     11.97 o 
  -4  -3   2       13.70       25.33      2.51 o 
  -3  -3   2      347.92      340.35      8.01 o 
  -2  -3   2      695.10      634.66     12.54 o 
  -1  -3   2      271.51      295.68      6.33 o 
   0  -3   2      122.24      129.88      3.42 o 
   1  -3   2        0.18        1.18      0.50 o 
   2  -3   2     6610.71     6612.87     41.19 o 
   3  -3   2     1844.43     1796.33     23.02 o 
   4  -3   2       90.78       69.14      3.18 o 
   5  -3   2      236.87      250.05      8.98 o 
   6  -3   2       83.14       82.97      7.05 o 
   7  -3   2      449.15      428.65     26.82 o 
   8  -3   2        2.40        4.31      3.10 o 
   9  -3   2       18.10       20.22      4.39 o 
  10  -3   2        1.89        4.38      3.81 o 
  11  -3   2      288.22      313.92     27.04 o 
  12  -3   2       19.69       18.23      6.64 o 
  13  -3   2        0.30        0.78      1.65 o 
  14  -3   2        1.02        3.92      4.06 o 
 -14  -2   2        1.27        1.87      3.10 o 
 -13  -2   2        3.79        6.55      3.86 o 
 -12  -2   2       36.20       35.80     10.75 o 
 -11  -2   2        1.61       -2.33      3.48 o 
 -10  -2   2       43.31       29.04      8.94 o 
  -9  -2   2      631.91      729.84     42.50 o 
  -8  -2   2        0.02       -0.23      2.18 o 
  -7  -2   2      165.29      177.17     23.05 o 
  -6  -2   2      299.89      333.16     17.01 o 
  -5  -2   2      158.65      188.53     11.67 o 
  -4  -2   2      439.90      490.86      9.41 o 
  -3  -2   2       39.31       48.75      2.74 o 
  -2  -2   2      781.85      815.19     15.89 o 
  -1  -2   2       54.89       50.57      2.91 o 
   0  -2   2     5909.68     5826.35     52.64 o 
   1  -2   2    18344.16    18280.35    249.08 o 
   2  -2   2     1479.51     1458.07     14.16 o 
   3  -2   2     1037.03     1002.23     13.19 o 
   4  -2   2      362.56      376.90     10.31 o 
   5  -2   2       13.25       14.62      2.66 o 
   6  -2   2       20.84       21.24      2.69 o 
   7  -2   2      152.54      130.30     14.61 o 
   8  -2   2        0.25       -1.34      2.05 o 
   9  -2   2        1.36       -0.74      1.31 o 
  10  -2   2        0.00        1.21      2.47 o 
  11  -2   2        7.56       13.72      6.81 o 
  12  -2   2       28.96       20.40      7.54 o 
  13  -2   2       48.94       53.81     12.81 o 
  14  -2   2        1.67        1.75      3.22 o 
 -14  -1   2        0.05       11.96      7.70 o 
 -13  -1   2       12.30       14.64      6.52 o 
 -12  -1   2        1.47        6.18      5.07 o 
 -11  -1   2        5.66        8.66      5.74 o 
 -10  -1   2      562.36      554.17     38.37 o 
  -9  -1   2      201.30      224.90     22.91 o 
  -8  -1   2      167.27      210.27     20.85 o 
  -7  -1   2     1092.33     1209.92     52.79 o 
  -6  -1   2      615.96      707.82     36.49 o 
  -5  -1   2     3143.81     3380.59     51.47 o 
  -4  -1   2      399.72      405.02     11.72 o 
  -3  -1   2      799.15      682.03     27.10 o 
  -2  -1   2      274.86      275.45     14.25 o 
  -1  -1   2      687.79      677.83     16.36 o 
   0  -1   2     6615.60     6235.55     61.14 o 
   1  -1   2    31753.72    32613.56   1118.41 o 
   2  -1   2     6087.16     5661.47     73.83 o 
   3  -1   2       29.36       28.70      2.89 o 
   4  -1   2      404.42      382.06     10.35 o 
   5  -1   2     1833.54     1912.91     29.20 o 
   6  -1   2      394.15      397.45     16.97 o 
   7  -1   2      930.09      986.71     24.20 o 
   8  -1   2      112.86      111.86     10.25 o 
   9  -1   2      781.66      870.26     31.42 o 
  10  -1   2       27.92       27.81      7.74 o 
  11  -1   2      295.46      346.37     29.60 o 
  12  -1   2      727.50      747.05     25.98 o 
  13  -1   2       25.04       21.09      4.19 o 
  14  -1   2       17.39       23.70      9.19 o 
 -14   0   2        0.73       -2.21      3.55 o 
 -13   0   2        6.48       17.67      8.09 o 
 -12   0   2        0.54        7.24      5.71 o 
 -11   0   2        1.54       -0.07      2.33 o 
 -10   0   2      239.70      268.65     26.60 o 
  -9   0   2       56.14       57.25     11.30 o 
  -8   0   2        0.15        2.79      3.80 o 
  -7   0   2      702.13      717.76     39.37 o 
  -6   0   2      318.94      377.61     25.71 o 
  -5   0   2      255.22      268.81     19.70 o 
  -4   0   2      116.62      101.55     10.82 o 
  -3   0   2      956.34      923.92     31.82 o 
  -2   0   2       70.37       92.50      7.87 o 
  -1   0   2     2911.13     2777.07     38.11 o 
   0   0   2        5.20        9.07      1.94 o 
   1   0   2     5375.17     4980.37     89.06 o 
   2   0   2     7396.97     7186.74     84.16 o 
   3   0   2       18.66       22.64      2.68 o 
   4   0   2     2000.23     1885.46     35.01 o 
   5   0   2        0.00        0.91      1.18 o 
   6   0   2      840.25      892.08     38.17 o 
   7   0   2       59.35       55.79      4.98 o 
   8   0   2      137.84      135.99      6.83 o 
   9   0   2       11.47       11.72      3.36 o 
  10   0   2      233.43      238.41     23.58 o 
  11   0   2      102.62      117.67     17.50 o 
  12   0   2       18.06       10.37      5.91 o 
  13   0   2        3.15        1.00      1.29 o 
  14   0   2        7.63        8.17      6.07 o 
  15   0   2        0.51      -10.45      6.97 o 
 -14   1   2        3.75       14.54      8.13 o 
 -13   1   2        2.80        5.60      4.66 o 
 -12   1   2        0.74        1.26      3.47 o 
 -11   1   2       57.16       53.15     12.37 o 
 -10   1   2       52.26       53.06     11.98 o 
  -9   1   2       46.25       43.73      9.71 o 
  -8   1   2       11.65       13.85      6.19 o 
  -7   1   2        0.44        2.56      3.39 o 
  -6   1   2      120.73      117.96     13.99 o 
  -5   1   2       87.15       94.57     11.50 o 
  -4   1   2      588.64      505.13     12.18 o 
  -3   1   2     1040.36     1040.77     18.51 o 
  -2   1   2      912.72      807.10     15.96 o 
  -1   1   2     9045.14     8791.94    134.90 o 
   0   1   2     4848.69     4528.09     78.38 o 
   1   1   2        9.72       13.00      2.13 o 
   2   1   2     2636.71     2278.17     47.88 o 
   3   1   2        0.00        0.75      0.69 o 
   4   1   2      429.54      410.22     15.07 o 
   5   1   2       10.67       20.32      3.58 o 
   6   1   2      298.34      301.17     15.31 o 
   7   1   2      101.57      130.07     10.75 o 
   8   1   2      243.55      237.36      9.07 o 
   9   1   2        0.47        1.06      0.65 o 
  10   1   2        4.78        5.72      4.18 o 
  11   1   2        2.40        3.46      4.00 o 
  12   1   2       13.09       19.76      7.94 o 
  13   1   2       11.02        2.88      3.00 o 
  14   1   2        2.49       13.58      7.27 o 
  15   1   2        1.07        9.66      6.29 o 
 -13   2   2        0.19       -0.38      5.18 o 
 -12   2   2        4.00        0.90      2.96 o 
 -11   2   2      332.37      378.55     32.52 o 
 -10   2   2      144.41      181.64     21.50 o 
  -9   2   2       37.73       38.28      9.41 o 
  -8   2   2      376.69      412.11     26.11 o 
  -7   2   2      143.97      149.23     17.19 o 
  -6   2   2     1668.82     1789.64     60.88 o 
  -5   2   2      400.70      423.88     25.12 o 
  -4   2   2     1431.37     1505.73     28.13 o 
  -3   2   2      163.82      156.90      4.90 o 
  -2   2   2      485.36      450.43     12.52 o 
  -1   2   2    15114.79    14460.12    162.71 o 
   0   2   2    29705.48    29970.51    470.14 o 
   1   2   2    13551.60    12462.19    204.63 o 
   2   2   2     2127.62     2204.07     50.34 o 
   3   2   2      519.80      479.47     21.35 o 
   4   2   2     1568.04     1336.47     42.43 o 
   5   2   2      742.39      763.77     23.86 o 
   6   2   2     3510.46     3780.58     67.82 o 
   7   2   2      634.81      677.23     28.83 o 
   8   2   2      504.96      528.29     27.44 o 
   9   2   2       58.76       65.51     20.36 o 
  10   2   2       17.87       21.31      7.79 o 
  11   2   2     1241.29     1311.80     62.78 o 
  12   2   2      111.18      108.29     18.19 o 
  13   2   2       26.61       33.52     10.71 o 
  14   2   2       13.68       20.31      8.73 o 
  15   2   2        0.42        5.99      5.11 o 
 -13   3   2        1.15        0.38      3.06 o 
 -12   3   2        2.36       -0.96      4.01 o 
 -11   3   2        5.68       19.29      7.17 o 
 -10   3   2      134.83      157.78     19.92 o 
  -9   3   2       22.72       21.67      3.25 o 
  -8   3   2       61.59       60.21      5.92 o 
  -7   3   2      246.40      274.91     18.82 o 
  -6   3   2      171.64      155.86      9.56 o 
  -5   3   2       53.45       58.15      4.19 o 
  -4   3   2       83.25       54.96      3.95 o 
  -3   3   2      311.59      306.90      9.28 o 
  -2   3   2       80.75       77.71      5.42 o 
  -1   3   2      929.79      881.36     20.80 o 
   0   3   2    12275.99    12130.35    101.26 o 
   1   3   2     6059.24     5941.86    109.70 o 
   2   3   2     3138.69     2863.35     64.47 o 
   3   3   2      602.78      617.24     26.34 o 
   4   3   2      113.02       79.87      9.81 o 
   5   3   2      241.82      221.75     18.22 o 
   6   3   2      256.57      310.45     24.86 o 
   7   3   2      629.77      664.71     26.12 o 
   8   3   2       12.01       11.89      3.80 o 
   9   3   2       29.09       30.65      8.52 o 
  10   3   2      856.07      937.11     51.19 o 
  11   3   2      390.44      417.27     35.31 o 
  12   3   2        0.05       -5.73      6.12 o 
  13   3   2        3.57        8.95      6.72 o 
  14   3   2        7.37        7.84      6.48 o 
  15   3   2        1.52       -6.93      5.72 o 
 -13   4   2        1.25        0.31      4.10 o 
 -12   4   2       34.99       27.58      9.79 o 
 -11   4   2        0.00        0.94      3.28 o 
 -10   4   2        0.84       -7.05      5.25 o 
  -9   4   2       17.22       14.52      3.09 o 
  -8   4   2        0.91        1.41      1.08 o 
  -7   4   2        0.37        1.15      1.26 o 
  -6   4   2        2.69        3.22      1.30 o 
  -5   4   2        2.87        1.39      1.12 o 
  -4   4   2      145.84      138.12      6.14 o 
  -3   4   2        0.28        0.08      0.58 o 
  -2   4   2     2080.45     2018.29     27.14 o 
  -1   4   2      527.60      522.94     12.50 o 
   0   4   2        7.33        6.07      1.32 o 
   1   4   2      647.19      532.90     16.31 o 
   2   4   2      157.95      115.18      7.46 o 
   3   4   2      719.04      754.56     31.38 o 
   4   4   2      138.59      149.79     14.46 o 
   5   4   2       77.62       92.37     12.11 o 
   6   4   2      112.30      134.49     15.55 o 
   7   4   2      658.07      704.33     38.86 o 
   8   4   2       42.00       41.62      7.07 o 
   9   4   2        9.94       13.47      5.94 o 
  10   4   2        3.57       12.75      7.31 o 
  11   4   2        1.89       -1.31      3.21 o 
  12   4   2       21.55       15.92      3.38 o 
  13   4   2        0.03      -10.01      7.64 o 
  14   4   2        0.15       -0.69      2.90 o 
  15   4   2        0.62       -2.75      4.17 o 
 -12   5   2       60.56       33.66     10.11 o 
 -11   5   2        0.03        0.91      3.19 o 
 -10   5   2        1.40       -0.12      2.31 o 
  -9   5   2       41.13       51.34      6.27 o 
  -8   5   2       21.30       15.37      3.50 o 
  -7   5   2      245.59      243.18     13.90 o 
  -6   5   2      292.45      310.19     12.80 o 
  -5   5   2      440.61      454.66     14.52 o 
  -4   5   2      165.06      182.05      8.71 o 
  -3   5   2       90.37      101.58      4.50 o 
  -2   5   2      264.45      265.21      5.40 o 
  -1   5   2     3563.02     3525.43     57.08 o 
   0   5   2      152.29      121.31      4.20 o 
   1   5   2      830.62      756.04     21.35 o 
   2   5   2      468.39      443.49     22.94 o 
   3   5   2      168.78      211.61     14.09 o 
   4   5   2      449.78      430.50     14.38 o 
   5   5   2     1710.04     1853.10     40.67 o 
   6   5   2      408.09      397.47     29.00 o 
   7   5   2      685.65      762.09     27.33 o 
   8   5   2      148.52      146.64     10.71 o 
   9   5   2       23.49       19.60      4.02 o 
  10   5   2      724.61      665.91    101.14 o 
  11   5   2      219.53      209.01     23.98 o 
  12   5   2       52.24       50.30     13.04 o 
  13   5   2        1.79        3.80      4.69 o 
  14   5   2        0.02       -7.36      6.28 o 
 -12   6   2       21.82       13.67      7.22 o 
 -11   6   2       34.08       43.35     11.58 o 
 -10   6   2        0.62       -9.86      6.57 o 
  -9   6   2        9.53        4.33      2.68 o 
  -8   6   2      106.65      124.29     10.24 o 
  -7   6   2       29.00       29.68      7.57 o 
  -6   6   2        5.99        9.33      2.83 o 
  -5   6   2       76.72       87.89      6.60 o 
  -4   6   2      134.35      142.90      7.67 o 
  -3   6   2      126.90      128.23      5.30 o 
  -2   6   2      308.35      312.43      7.08 o 
  -1   6   2     1977.95     2136.84     34.27 o 
   0   6   2      939.77      977.91     14.94 o 
   1   6   2      225.73      191.72      8.94 o 
   2   6   2       33.29       26.71      4.09 o 
   3   6   2       27.08       27.04      4.23 o 
   4   6   2      209.45      221.84     12.73 o 
   5   6   2      311.32      335.33     13.72 o 
   6   6   2       11.90       11.64      2.37 o 
   7   6   2       32.12       32.96      4.53 o 
   8   6   2        3.86        3.24      1.33 o 
   9   6   2     1122.79     1089.31     83.94 o 
  10   6   2      215.41      199.16     29.17 o 
  11   6   2        0.02       -1.25      2.45 o 
  12   6   2        0.16        1.17      5.53 o 
  13   6   2       29.36       46.78     13.51 o 
  14   6   2        0.07        4.14      5.88 o 
 -11   7   2        3.05       -0.31      3.37 o 
 -10   7   2        9.91        7.02      3.66 o 
  -9   7   2        3.18        2.93      1.31 o 
  -8   7   2       16.60       12.58      2.90 o 
  -7   7   2        0.49       -1.32      1.86 o 
  -6   7   2        0.03       -0.43      1.14 o 
  -5   7   2       60.02       58.80      4.24 o 
  -4   7   2        3.72        4.13      0.95 o 
  -3   7   2      382.48      370.57     12.22 o 
  -2   7   2      537.50      541.94     12.25 o 
  -1   7   2        5.55        2.25      2.17 o 
   0   7   2      435.28      479.91     10.71 o 
   1   7   2        0.48        0.13      0.77 o 
   2   7   2      348.57      389.02     17.25 o 
   3   7   2        8.79        3.72      1.41 o 
   4   7   2       12.23       21.65      4.18 o 
   5   7   2      208.07      191.97     11.50 o 
   6   7   2       84.00       93.14      7.64 o 
   7   7   2      120.17      122.88      9.09 o 
   8   7   2       26.83       33.09      4.90 o 
   9   7   2      134.50      141.21     11.65 o 
  10   7   2        5.59        2.88      2.11 o 
  11   7   2       19.10       13.86      5.63 o 
  12   7   2        0.10       -0.48      4.67 o 
  13   7   2        1.84       15.81      8.94 o 
  14   7   2        3.66       11.87      8.04 o 
 -11   8   2        0.79        7.40      5.29 o 
 -10   8   2        8.00        9.96      5.46 o 
  -9   8   2        5.69       15.53      7.08 o 
  -8   8   2       21.10       15.93      3.76 o 
  -7   8   2       45.23       46.14      5.36 o 
  -6   8   2       59.10       59.54      5.19 o 
  -5   8   2        6.86        2.92      0.94 o 
  -4   8   2       40.09       37.56      2.90 o 
  -3   8   2       24.16       24.44      2.21 o 
  -2   8   2      319.40      351.56     18.26 o 
  -1   8   2        5.06        2.69      1.03 o 
   0   8   2       27.47       23.86      2.73 o 
   1   8   2        0.21        1.29      1.21 o 
   2   8   2       53.14       58.46      6.90 o 
   3   8   2      105.08      103.62      7.94 o 
   4   8   2      170.77      202.90     14.08 o 
   5   8   2       74.45       75.61      6.24 o 
   6   8   2      907.44      943.16     27.04 o 
   7   8   2        1.19       -0.36      1.90 o 
   8   8   2       69.48       70.06      7.34 o 
   9   8   2      307.70      289.64     22.43 o 
  10   8   2       13.45        7.08      2.86 o 
  11   8   2       54.59       48.96     13.01 o 
  12   8   2        0.53       -2.97      3.31 o 
  13   8   2        0.00        3.20      7.52 o 
 -10   9   2        4.51        9.55      5.49 o 
  -9   9   2       21.60       17.10     10.01 o 
  -8   9   2        3.61        1.42      1.77 o 
  -7   9   2        5.11        4.16      1.16 o 
  -6   9   2        0.58       -0.59      1.42 o 
  -5   9   2        1.47        0.91      0.99 o 
  -4   9   2        0.25       -0.70      1.29 o 
  -3   9   2       58.52       59.03      4.03 o 
  -2   9   2      152.81      138.91      7.13 o 
  -1   9   2       28.67       26.57      2.53 o 
   0   9   2        3.90        4.42      1.54 o 
   1   9   2        0.47        0.24      1.10 o 
   2   9   2        0.93        1.73      1.42 o 
   3   9   2        0.28       -2.20      3.17 o 
   4   9   2      116.14      110.47     10.79 o 
   5   9   2        2.29        1.15      2.43 o 
   6   9   2      211.65      230.94     13.42 o 
   7   9   2       66.83       58.49      6.89 o 
   8   9   2      457.14      469.46     24.06 o 
   9   9   2        0.00        1.83      1.85 o 
  10   9   2        3.21        8.72      7.36 o 
  11   9   2       13.79       22.87     10.00 o 
  12   9   2       18.18        5.10      4.01 o 
  13   9   2        0.13        8.19      6.65 o 
  -9  10   2       10.34       11.99      4.33 o 
  -8  10   2        0.92        0.11      1.49 o 
  -7  10   2        4.43        4.58      2.26 o 
  -6  10   2        5.50        5.80      1.73 o 
  -5  10   2        2.81        2.71      2.75 o 
  -4  10   2      142.84      153.96     14.29 o 
  -3  10   2        2.38        0.49      2.28 o 
  -2  10   2        8.93        7.16      1.84 o 
  -1  10   2       74.21       67.13      4.51 o 
   0  10   2       10.71       12.22      1.71 o 
   1  10   2      165.55      179.20      8.89 o 
   2  10   2        2.09        1.35      2.98 o 
   3  10   2        6.47        5.54      2.39 o 
   4  10   2       98.48      117.24     17.92 o 
   5  10   2       10.14        9.14      3.45 o 
   6  10   2      113.79      118.94     14.46 o 
   7  10   2       12.61       13.06      4.68 o 
   8  10   2      124.50      131.84     15.04 o 
   9  10   2        0.03       -2.09      4.37 o 
  10  10   2       57.39       62.28     15.13 o 
  11  10   2        1.55        1.88      3.07 o 
  12  10   2        0.00        2.68      4.96 o 
  -8  11   2        3.85        0.80      1.48 o 
  -7  11   2        0.85       -0.79      2.25 o 
  -6  11   2       14.60       16.89      4.90 o 
  -5  11   2        8.89        4.81      3.12 o 
  -4  11   2       64.15       98.71     11.52 o 
  -3  11   2       19.46       10.51      2.29 o 
  -2  11   2        0.33        3.14      3.51 o 
  -1  11   2        1.71        0.69      0.97 o 
   0  11   2        4.07        2.93      1.24 o 
   1  11   2       18.01       24.59      3.41 o 
   2  11   2        6.99        6.38      3.17 o 
   3  11   2       35.81       38.33      7.35 o 
   4  11   2       21.73       17.06      4.04 o 
   5  11   2      110.51      126.01     13.72 o 
   6  11   2       75.05       83.25     11.61 o 
   7  11   2       93.59      118.60     14.10 o 
   8  11   2       64.78       62.53     12.55 o 
   9  11   2        0.21       -1.95      3.29 o 
  10  11   2       17.60       10.70      7.31 o 
  11  11   2        1.78       11.47      6.66 o 
  12  11   2        0.57        0.57      2.99 o 
  -7  12   2        0.03       -1.69      5.93 o 
  -6  12   2        0.20       -1.28      3.57 o 
  -5  12   2        1.67       -3.63      2.74 o 
  -4  12   2       10.08        8.84      4.19 o 
  -3  12   2       51.21       33.76      7.01 o 
  -2  12   2        0.87       -1.10      2.18 o 
  -1  12   2       16.88       13.69      2.67 o 
   0  12   2        6.03        3.21      2.56 o 
   1  12   2        1.76        0.15      1.17 o 
   2  12   2       12.37       11.73      3.66 o 
   3  12   2       73.21       98.13     12.16 o 
   4  12   2        2.73        1.22      2.46 o 
   5  12   2       24.52       25.28      5.17 o 
   6  12   2        1.39       -1.17      2.11 o 
   7  12   2      118.66      132.23     17.01 o 
   8  12   2        1.65        2.86      3.25 o 
   9  12   2        8.91        4.34      5.90 o 
  10  12   2        2.70        2.03      5.19 o 
  11  12   2        1.98        3.36      3.20 o 
  -6  13   2        5.27        9.91      5.60 o 
  -5  13   2       31.04       34.49      7.89 o 
  -4  13   2       14.37       12.21      6.03 o 
  -3  13   2        5.56       -5.56      3.71 o 
  -2  13   2        6.41        2.09      3.23 o 
  -1  13   2        2.33        0.37      2.57 o 
   0  13   2       28.67       29.55      5.49 o 
   1  13   2        3.65        1.31      2.07 o 
   2  13   2        0.10       -0.41      1.66 o 
   3  13   2        5.62        8.17      4.38 o 
   4  13   2        6.10        4.17      6.81 o 
   5  13   2        0.53       -0.54      2.27 o 
   6  13   2       12.13       18.79      5.60 o 
   7  13   2       25.48       13.92      5.61 o 
   8  13   2        0.24       -0.65      2.64 o 
   9  13   2       11.17        9.79      4.18 o 
  -4  14   2        4.17       14.23      7.60 o 
  -3  14   2        0.59        3.36      4.11 o 
  -2  14   2        0.13       -4.81      4.27 o 
  -1  14   2        4.30        3.64      4.15 o 
   0  14   2        3.63        1.87      2.28 o 
   1  14   2        0.09        2.87      2.04 o 
   2  14   2       12.83       16.97      4.28 o 
   3  14   2        0.07       -2.75      1.83 o 
   4  14   2        5.98        0.58      2.98 o 
   5  14   2       18.17       25.19      5.50 o 
   6  14   2       11.77       26.72      6.39 o 
   7  14   2        2.20        2.01      3.06 o 
   8  14   2       20.84       24.18      7.63 o 
  -1  15   2        0.69        1.60      4.09 o 
   0  15   2        1.17       -4.28      4.46 o 
   1  15   2        6.56       11.08      6.64 o 
   2  15   2       26.78       26.13      8.51 o 
   3  15   2        0.12       -1.37      3.34 o 
   4  15   2        0.06       -0.06      1.72 o 
   5  15   2       17.72       22.68      5.92 o 
  -3 -14   3        6.60        1.92      2.61 o 
  -2 -14   3        1.55        3.69      2.26 o 
  -1 -14   3        1.64       -1.47      3.31 o 
   0 -14   3       10.47       16.30      4.16 o 
   1 -14   3        1.47        2.42      2.56 o 
   2 -14   3        0.16        1.54      2.52 o 
  -6 -13   3        1.99        5.44      2.65 o 
  -5 -13   3        2.39        3.55      4.12 o 
  -4 -13   3        1.29        1.38      1.94 o 
  -3 -13   3        1.15        2.62      1.86 o 
  -2 -13   3       29.89       35.57      5.55 o 
  -1 -13   3        5.78        4.78      2.89 o 
   0 -13   3       25.08       33.55      5.74 o 
   1 -13   3        0.09        1.23      2.20 o 
   2 -13   3       11.14       14.79      3.91 o 
   3 -13   3        1.16        6.34      6.34 o 
   4 -13   3        0.18       10.09      6.86 o 
   5 -13   3        2.22       -7.71      5.90 o 
  -8 -12   3        0.03       -2.40      3.30 o 
  -7 -12   3        0.16       -2.94      4.83 o 
  -6 -12   3        8.77        9.62      3.33 o 
  -5 -12   3       15.16       18.57      7.50 o 
  -4 -12   3        5.66        2.17      2.18 o 
  -3 -12   3        2.45        0.77      1.51 o 
  -2 -12   3       22.16       15.47      3.20 o 
  -1 -12   3        3.14        4.17      1.70 o 
   0 -12   3        2.92        1.51      1.85 o 
   1 -12   3        0.55       -4.28      2.85 o 
   2 -12   3       10.11       12.05      3.93 o 
   3 -12   3       19.03       24.90      9.78 o 
   4 -12   3        3.26        6.94      5.44 o 
   5 -12   3       50.48       45.38     12.43 o 
   6 -12   3       19.95       33.70     10.58 o 
   7 -12   3        0.75      -10.31      6.87 o 
  -9 -11   3        1.79        5.87      4.44 o 
  -8 -11   3       33.00       43.90      8.52 o 
  -7 -11   3       37.94       44.10      8.34 o 
  -6 -11   3       56.27       54.81      7.09 o 
  -5 -11   3        5.61       10.99      3.49 o 
  -4 -11   3       28.16       25.22      4.70 o 
  -3 -11   3       12.08       12.32      3.05 o 
  -2 -11   3        9.52       10.75      2.26 o 
  -1 -11   3       39.91       50.43      3.41 o 
   0 -11   3        4.06        1.73      0.69 o 
   1 -11   3        2.01        1.13      0.57 o 
   2 -11   3        0.00        1.95      1.78 o 
   3 -11   3        7.66        9.12      4.38 o 
   4 -11   3        2.39        3.60      4.16 o 
   5 -11   3        0.01       -4.92      4.35 o 
   6 -11   3        4.15       -1.64      5.08 o 
   7 -11   3        5.19        1.80      2.75 o 
   8 -11   3        0.03        3.80      3.24 o 
 -10 -10   3        0.00       -1.46      3.61 o 
  -9 -10   3        1.40       -0.38      2.97 o 
  -8 -10   3       21.05       17.72      7.13 o 
  -7 -10   3        0.00       -5.12      4.44 o 
  -6 -10   3        0.05        6.72      2.94 o 
  -5 -10   3       38.65       38.33      5.55 o 
  -4 -10   3       33.49       30.95      6.71 o 
  -3 -10   3       57.93       66.50      6.74 o 
  -2 -10   3       49.26       32.15      3.93 o 
  -1 -10   3       68.98       71.17      4.99 o 
   0 -10   3       11.50       11.65      1.55 o 
   1 -10   3       23.00       16.77      1.67 o 
   2 -10   3       60.74       69.49      4.02 o 
   3 -10   3        0.99        1.67      1.51 o 
   4 -10   3        0.02        0.10      0.80 o 
   5 -10   3        2.00        2.73      1.54 o 
   6 -10   3       10.51       19.07      8.24 o 
   7 -10   3        5.47        6.50      5.34 o 
   8 -10   3        0.40       -3.14      2.21 o 
   9 -10   3        0.96        6.91      5.55 o 
 -11  -9   3        9.27       13.08      7.30 o 
 -10  -9   3       12.24       10.05      5.83 o 
  -9  -9   3        1.76       -2.50      3.36 o 
  -8  -9   3        1.01       -1.86      2.33 o 
  -7  -9   3       21.90       17.13      6.59 o 
  -6  -9   3       79.42       79.24      8.99 o 
  -5  -9   3        0.53        0.62      1.45 o 
  -4  -9   3        0.49        1.63      1.76 o 
  -3  -9   3       53.14       83.79      7.44 o 
  -2  -9   3       63.62       85.08      6.04 o 
  -1  -9   3        3.01        0.02      1.18 o 
   0  -9   3       22.51       31.04      2.32 o 
   1  -9   3       86.57       96.79      3.50 o 
   2  -9   3       74.28       62.00      3.26 o 
   3  -9   3        5.75       30.14      3.41 o 
   4  -9   3      349.11      347.33     10.40 o 
   5  -9   3      130.15      129.10      8.23 o 
   6  -9   3        2.70       16.24      4.81 o 
   7  -9   3        1.85        2.20      1.12 o 
   8  -9   3        3.98        2.80      1.52 o 
   9  -9   3        1.02        4.91      1.59 o 
  10  -9   3        1.31       -1.26      1.45 o 
 -11  -8   3        2.39       -0.49      4.46 o 
 -10  -8   3        1.00       -1.00      2.39 o 
  -9  -8   3       59.95       46.25     11.35 o 
  -8  -8   3        0.53       -8.17      5.99 o 
  -7  -8   3      371.94      379.61     29.69 o 
  -6  -8   3       16.29       15.07      3.37 o 
  -5  -8   3        4.81        3.05      1.66 o 
  -4  -8   3       70.93       73.63      5.37 o 
  -3  -8   3       23.10       24.13      3.26 o 
  -2  -8   3       39.62       51.60      4.49 o 
  -1  -8   3        8.87        5.19      1.07 o 
   0  -8   3        0.05       -0.42      0.47 o 
   1  -8   3       18.73       22.63      1.55 o 
   2  -8   3        2.84        2.12      0.78 o 
   3  -8   3      279.97      234.23      7.86 o 
   4  -8   3        0.75        2.00      0.92 o 
   5  -8   3       21.33       19.16      2.41 o 
   6  -8   3       46.13       41.99      3.24 o 
   7  -8   3       32.34       31.81      3.02 o 
   8  -8   3        0.85        2.15      1.61 o 
   9  -8   3       10.67        9.39      2.25 o 
  10  -8   3        1.50        1.32      1.86 o 
  11  -8   3        1.99       -0.87      3.63 o 
 -12  -7   3        4.02        1.50      2.47 o 
 -11  -7   3        5.37       13.49      7.14 o 
 -10  -7   3        9.20        6.56      3.72 o 
  -9  -7   3      170.38      142.58     19.79 o 
  -8  -7   3       11.85       -1.88      4.96 o 
  -7  -7   3      124.37      155.50     18.70 o 
  -6  -7   3       99.65      101.56      7.88 o 
  -5  -7   3       52.46       48.62      4.17 o 
  -4  -7   3      115.68      131.32      7.43 o 
  -3  -7   3       64.02       65.23      4.27 o 
  -2  -7   3      257.21      304.39      9.00 o 
  -1  -7   3       80.14       71.38      3.93 o 
   0  -7   3      186.62      182.75      5.81 o 
   1  -7   3       93.98       84.38      3.37 o 
   2  -7   3       85.61       93.10      5.81 o 
   3  -7   3       12.65        8.04      1.19 o 
   4  -7   3       28.46       26.83      3.32 o 
   5  -7   3       31.73       44.08      2.87 o 
   6  -7   3       21.40       22.50      2.14 o 
   7  -7   3       10.24        9.73      1.51 o 
   8  -7   3       20.87       15.46      4.05 o 
   9  -7   3        5.52        5.84      1.60 o 
  10  -7   3        8.30        7.34      2.57 o 
  11  -7   3        1.85        2.41      2.21 o 
  12  -7   3        2.91        0.76      2.94 o 
 -12  -6   3       10.14       13.14      7.72 o 
 -11  -6   3       19.78       28.43      9.55 o 
 -10  -6   3        6.15        7.27      6.20 o 
  -9  -6   3      103.68      106.66     16.74 o 
  -8  -6   3      117.52      119.91     17.35 o 
  -7  -6   3       20.30       17.45      6.12 o 
  -6  -6   3      105.61      107.11      7.66 o 
  -5  -6   3        7.03        4.55      1.60 o 
  -4  -6   3       38.54       40.77      3.88 o 
  -3  -6   3       56.74       60.72      4.11 o 
  -2  -6   3      138.10      147.99      7.62 o 
  -1  -6   3      159.94      152.20      5.76 o 
   0  -6   3      101.11      112.62      4.18 o 
   1  -6   3      116.44      127.68      5.38 o 
   2  -6   3       24.73       24.37      2.52 o 
   3  -6   3       44.82       47.05      2.51 o 
   4  -6   3      127.67      122.72      3.89 o 
   5  -6   3        9.34       11.92      1.21 o 
   6  -6   3        2.89        1.39      0.70 o 
   7  -6   3        5.12        5.60      1.41 o 
   8  -6   3        0.05       -0.13      1.39 o 
   9  -6   3        3.12        2.10      1.48 o 
  10  -6   3       25.23       30.99      4.18 o 
  11  -6   3        0.06        1.00      1.50 o 
  12  -6   3       15.94       20.04      5.82 o 
  13  -6   3        0.14        0.36      1.49 o 
 -13  -5   3        0.15        4.80      5.72 o 
 -12  -5   3        5.17       14.49      7.07 o 
 -11  -5   3        3.86        7.73      6.37 o 
 -10  -5   3       99.18       76.70     14.87 o 
  -9  -5   3        1.11        6.18      4.26 o 
  -8  -5   3      880.93      923.26     47.97 o 
  -7  -5   3       39.24       31.79      8.61 o 
  -6  -5   3       13.60       10.42      2.02 o 
  -5  -5   3       55.08       54.49      4.51 o 
  -4  -5   3       14.38       10.85      1.83 o 
  -3  -5   3       45.61       51.98      3.54 o 
  -2  -5   3       34.92       29.90      2.50 o 
  -1  -5   3       20.38       23.61      2.56 o 
   0  -5   3      348.90      388.52      7.50 o 
   1  -5   3       42.41       42.03      2.59 o 
   2  -5   3     2426.80     2399.07     27.90 o 
   3  -5   3       74.55       75.63      2.48 o 
   4  -5   3       80.43       91.55      3.49 o 
   5  -5   3       32.24       23.31      2.20 o 
   6  -5   3       50.32       47.03      3.47 o 
   7  -5   3       33.48       38.38      3.40 o 
   8  -5   3       32.24       32.08      4.18 o 
   9  -5   3        0.32       -1.00      1.08 o 
  10  -5   3        1.25        1.31      1.34 o 
  11  -5   3        7.65        5.52      2.25 o 
  12  -5   3       23.60       20.82      3.60 o 
  13  -5   3       17.40       21.12      4.85 o 
 -13  -4   3       11.16       17.46      7.97 o 
 -12  -4   3        0.00        3.38      4.13 o 
 -11  -4   3       43.40       27.61      8.65 o 
 -10  -4   3       96.87       64.85     13.24 o 
  -9  -4   3        8.57       11.31      6.02 o 
  -8  -4   3      739.64      835.32     45.07 o 
  -7  -4   3        2.71        2.06      1.92 o 
  -6  -4   3      105.01      109.74      6.07 o 
  -5  -4   3       40.53       44.95      3.77 o 
  -4  -4   3        7.34       12.00      1.85 o 
  -3  -4   3     1028.48     1147.90     17.46 o 
  -2  -4   3      394.34      413.76      8.68 o 
  -1  -4   3      163.53      196.12      5.59 o 
   0  -4   3        1.06        0.09      0.37 o 
   1  -4   3     1887.03     1913.67     22.48 o 
   2  -4   3       83.58       82.29      3.32 o 
   3  -4   3      120.56      117.05      3.02 o 
   4  -4   3      403.53      461.28      9.34 o 
   5  -4   3       38.37       33.53      2.66 o 
   6  -4   3       32.01       37.95      3.40 o 
   7  -4   3      140.91      173.91      7.92 o 
   8  -4   3       32.38       33.72      5.27 o 
   9  -4   3        0.00        0.09      1.10 o 
  10  -4   3       10.53        4.68      1.46 o 
  11  -4   3        4.10        6.30      2.02 o 
  12  -4   3        2.31        0.99      1.90 o 
  13  -4   3        2.16       -0.10      1.47 o 
  14  -4   3       18.84       23.31      8.91 o 
 -13  -3   3        1.55       -1.60      3.65 o 
 -12  -3   3       15.41       19.24      6.94 o 
 -11  -3   3       17.42       17.30      8.19 o 
 -10  -3   3      320.51      288.39     28.22 o 
  -9  -3   3        0.17       13.23      7.45 o 
  -8  -3   3        2.05        6.73      4.28 o 
  -7  -3   3       83.18       76.23      8.91 o 
  -6  -3   3        2.65        8.70      3.13 o 
  -5  -3   3      246.12      222.30      8.47 o 
  -4  -3   3        3.01        1.36      0.78 o 
  -3  -3   3        5.02        7.29      1.32 o 
  -2  -3   3       95.57       91.59      5.01 o 
  -1  -3   3      279.55      266.33      6.01 o 
   0  -3   3     1635.02     1397.24     15.83 o 
   1  -3   3       66.04       48.94      2.91 o 
   2  -3   3      571.17      491.04     11.77 o 
   3  -3   3       38.22       32.99      1.58 o 
   4  -3   3      367.71      369.89      8.34 o 
   5  -3   3      184.60      178.21      6.22 o 
   6  -3   3      215.47      274.25      9.07 o 
   7  -3   3        0.11       -2.18      1.61 o 
   8  -3   3       99.98       98.47     13.29 o 
   9  -3   3       25.00       64.58     12.69 o 
  10  -3   3       79.09       76.87     12.17 o 
  11  -3   3       57.96       64.13      7.96 o 
  12  -3   3        1.56        0.66      1.92 o 
  13  -3   3      104.71      106.59     10.85 o 
  14  -3   3        3.31        1.55      2.61 o 
 -13  -2   3        4.01        2.33      3.23 o 
 -12  -2   3       38.70       53.95     13.64 o 
 -11  -2   3       10.75       15.81      7.09 o 
 -10  -2   3       51.98       54.74     12.32 o 
  -9  -2   3      555.09      552.93     37.68 o 
  -8  -2   3       36.45       32.60      8.74 o 
  -7  -2   3       11.65       12.14      3.40 o 
  -6  -2   3      116.50      154.74     11.68 o 
  -5  -2   3        6.02        5.39      0.95 o 
  -4  -2   3       52.85       60.78      3.13 o 
  -3  -2   3      322.51      345.61     17.34 o 
  -2  -2   3       42.79       42.47      3.30 o 
  -1  -2   3      118.14      105.84      3.84 o 
   0  -2   3       15.67       18.73      1.31 o 
   1  -2   3     3747.70     3555.86     44.28 o 
   2  -2   3      606.75      590.67     10.49 o 
   3  -2   3     1059.52     1069.67     18.47 o 
   4  -2   3       48.89       53.51      3.09 o 
   5  -2   3        0.24        0.76      1.12 o 
   6  -2   3      157.84      171.76      8.20 o 
   7  -2   3       90.50       78.89      5.79 o 
   8  -2   3       27.44       34.65      4.85 o 
   9  -2   3      150.77      158.81     12.65 o 
  10  -2   3      245.14      235.62     22.44 o 
  11  -2   3       22.44       10.46      4.62 o 
  12  -2   3       40.17       33.20      9.90 o 
  13  -2   3        1.31        0.50      1.81 o 
  14  -2   3        0.03       -2.99      2.99 o 
 -13  -1   3        0.14       -2.17      3.91 o 
 -12  -1   3       48.57       56.78     13.67 o 
 -11  -1   3       43.02       19.63      8.77 o 
 -10  -1   3        0.00       -0.93      3.60 o 
  -9  -1   3      489.53      588.95     38.22 o 
  -8  -1   3        0.74        0.34      3.39 o 
  -7  -1   3      661.67      717.70     29.34 o 
  -6  -1   3       30.13       26.11      4.38 o 
  -5  -1   3        0.08        0.77      1.29 o 
  -4  -1   3     1055.33     1155.32     22.93 o 
  -3  -1   3     4175.52     4261.27     78.19 o 
  -2  -1   3      166.95      168.95      8.10 o 
  -1  -1   3       21.33       23.08      1.84 o 
   0  -1   3      166.23      176.82      4.73 o 
   1  -1   3     2597.08     2607.49     31.73 o 
   2  -1   3       46.53       58.66      4.85 o 
   3  -1   3      663.72      638.28     12.28 o 
   4  -1   3      450.41      436.95     11.04 o 
   5  -1   3       40.75       43.86      3.84 o 
   6  -1   3      941.15      936.99     18.67 o 
   7  -1   3      156.93      147.41      8.00 o 
   8  -1   3       11.46       10.66      3.30 o 
   9  -1   3      101.20       96.16      6.72 o 
  10  -1   3       17.46       12.76      8.92 o 
  11  -1   3        4.12       -1.33      4.24 o 
  12  -1   3      124.29      124.09     18.46 o 
  13  -1   3        0.53       -9.03      6.02 o 
  14  -1   3        0.34        4.59      4.22 o 
  15  -1   3        2.16       -3.78      3.90 o 
 -13   0   3        0.31       -5.29      4.89 o 
 -12   0   3        4.30        0.96      2.61 o 
 -11   0   3      126.88      116.96     18.13 o 
 -10   0   3      119.23      159.18     20.61 o 
  -9   0   3        5.79        1.26      2.79 o 
  -8   0   3       51.61       33.48      7.98 o 
  -7   0   3       54.21       43.17      4.61 o 
  -6   0   3      145.75      148.88     16.45 o 
  -5   0   3      302.46      307.29     13.67 o 
  -4   0   3        1.78        1.84      1.28 o 
  -3   0   3      424.80      341.91     12.49 o 
  -2   0   3      255.28      293.11     11.20 o 
  -1   0   3      375.24      388.61      8.76 o 
   0   0   3     1488.93     1437.94     16.89 o 
   1   0   3       33.80       29.56      2.97 o 
   2   0   3      150.32      136.46      4.51 o 
   3   0   3      173.66      154.74      6.53 o 
   4   0   3      827.69      856.33     20.63 o 
   5   0   3      320.74      295.94     10.68 o 
   6   0   3       57.24       67.18      5.46 o 
   7   0   3      498.68      478.63     24.54 o 
   8   0   3      119.16      105.05      6.91 o 
   9   0   3      508.85      498.59     14.23 o 
  10   0   3       20.83       28.59      3.46 o 
  11   0   3       24.58       27.39      8.39 o 
  12   0   3      294.86      338.06     31.13 o 
  13   0   3       16.47       16.84      8.19 o 
  14   0   3        0.26        1.39      3.42 o 
  15   0   3        3.04        0.27      2.70 o 
 -13   1   3        7.45        5.49      5.96 o 
 -12   1   3        1.39       -6.02      4.97 o 
 -11   1   3       37.30       37.98     10.26 o 
 -10   1   3      378.21      397.80     32.64 o 
  -9   1   3       92.12       80.81     13.57 o 
  -8   1   3       18.69       20.73      6.63 o 
  -7   1   3      440.75      490.27     32.48 o 
  -6   1   3        4.01       -0.88      1.38 o 
  -5   1   3      382.71      417.79      9.58 o 
  -4   1   3      503.84      473.35     10.63 o 
  -3   1   3      295.61      249.41      9.88 o 
  -2   1   3     1081.25     1019.03     20.82 o 
  -1   1   3     2034.13     1935.12     30.97 o 
   0   1   3     5993.80     5686.01    130.82 o 
   1   1   3     7121.59     7080.06     70.04 o 
   2   1   3     1157.59     1075.10     25.69 o 
   3   1   3        1.57        2.07      0.84 o 
   4   1   3       66.59       68.06      5.54 o 
   5   1   3     1344.18     1270.24     41.86 o 
   6   1   3      137.42      146.65     10.31 o 
   7   1   3        8.66       23.58      4.45 o 
   8   1   3       99.22      103.35      8.24 o 
   9   1   3      502.89      489.96     19.42 o 
  10   1   3        3.71        5.67      3.49 o 
  11   1   3      693.35      769.14     46.26 o 
  12   1   3        9.90       13.03      7.05 o 
  13   1   3        0.01       -7.45      5.22 o 
  14   1   3        6.77       10.53      6.85 o 
  15   1   3        1.24        2.60      3.18 o 
 -13   2   3       10.32       10.01      5.51 o 
 -12   2   3       14.13       14.67      7.15 o 
 -11   2   3       39.35       37.39     10.43 o 
 -10   2   3      229.18      223.04     37.41 o 
  -9   2   3        1.51        3.91      4.95 o 
  -8   2   3      352.25      343.51     15.34 o 
  -7   2   3        2.84        2.69      1.22 o 
  -6   2   3       26.10       26.35      3.60 o 
  -5   2   3        0.42        0.11      0.52 o 
  -4   2   3     2219.42     2269.01     43.56 o 
  -3   2   3       39.15       39.28      2.81 o 
  -2   2   3       48.57       61.83      3.16 o 
  -1   2   3     6493.90     5998.04     75.87 o 
   0   2   3     5573.28     5305.66     66.91 o 
   1   2   3     6520.08     6246.86     77.11 o 
   2   2   3     1442.06     1360.71     36.36 o 
   3   2   3     1304.48     1244.77     60.31 o 
   4   2   3        8.28        7.89      1.92 o 
   5   2   3     1126.74     1184.16     29.99 o 
   6   2   3       62.94       59.07      9.25 o 
   7   2   3        2.38       -1.35      1.38 o 
   8   2   3       11.01       17.19      4.10 o 
   9   2   3       15.98       21.83      4.89 o 
  10   2   3        7.38       11.87      5.62 o 
  11   2   3      518.06      475.77     35.37 o 
  12   2   3       11.51       19.78      8.08 o 
  13   2   3       23.76       24.54      8.95 o 
  14   2   3        2.98        2.57      4.35 o 
  15   2   3        9.76        2.58      4.01 o 
 -13   3   3       17.89       24.38      8.67 o 
 -12   3   3       60.45       46.41     12.12 o 
 -11   3   3       26.96       23.54      8.42 o 
 -10   3   3       30.11       25.73      5.54 o 
  -9   3   3       42.35       46.17      5.23 o 
  -8   3   3       67.85       61.21      5.84 o 
  -7   3   3       24.97       25.88      6.23 o 
  -6   3   3      443.92      435.02     13.99 o 
  -5   3   3      186.62      187.24      8.12 o 
  -4   3   3       28.47       38.28      4.99 o 
  -3   3   3        2.25        4.70      2.15 o 
  -2   3   3       46.27       49.58      3.43 o 
  -1   3   3      734.41      681.98     14.74 o 
   0   3   3       14.89       13.48      1.95 o 
   1   3   3     3186.83     3036.46     66.08 o 
   2   3   3       91.39      123.22     10.18 o 
   3   3   3      196.70      215.07     14.91 o 
   4   3   3      420.57      334.06     20.34 o 
   5   3   3       82.32       91.93      8.09 o 
   6   3   3       33.09       40.21      7.49 o 
   7   3   3      418.96      396.74     27.48 o 
   8   3   3      192.66      181.38     19.55 o 
   9   3   3      127.98      137.73     12.80 o 
  10   3   3       62.24       58.49     12.76 o 
  11   3   3       11.45       21.37      8.56 o 
  12   3   3      273.79      283.92     30.13 o 
  13   3   3       30.85       42.12     11.88 o 
  14   3   3        8.17       12.20      7.67 o 
  15   3   3        5.32        4.69      5.37 o 
 -12   4   3       10.95       13.87      7.67 o 
 -11   4   3      116.94      148.67     20.95 o 
 -10   4   3        9.84        6.33      4.16 o 
  -9   4   3        6.35        4.27      1.75 o 
  -8   4   3      145.74      129.33      7.10 o 
  -7   4   3       30.72       29.97      4.57 o 
  -6   4   3      260.83      271.63     11.38 o 
  -5   4   3      394.77      399.45     30.82 o 
  -4   4   3        3.39        3.29      2.42 o 
  -3   4   3      240.52      229.19     11.14 o 
  -2   4   3      532.29      536.77     14.39 o 
  -1   4   3     1159.28     1059.43     25.37 o 
   0   4   3     1922.63     1912.41     33.11 o 
   1   4   3     1835.52     1745.31     47.70 o 
   2   4   3      372.82      325.83     18.74 o 
   3   4   3       43.44       40.53      6.71 o 
   4   4   3     3413.79     3651.87     88.62 o 
   5   4   3      895.73     1078.22     43.68 o 
   6   4   3       84.55      117.83     14.37 o 
   7   4   3        3.87        1.03      1.20 o 
   8   4   3      256.92      269.77     24.67 o 
   9   4   3        8.17        1.45      2.38 o 
  10   4   3     1928.43     2170.57     83.83 o 
  11   4   3       65.65       86.37     16.63 o 
  12   4   3        5.82       -0.58      5.10 o 
  13   4   3        1.40        4.50      4.29 o 
  14   4   3        3.04        6.78      2.62 o 
  15   4   3        5.33        1.24      3.60 o 
 -12   5   3        7.19        7.78      6.55 o 
 -11   5   3      138.90      174.86     23.20 o 
 -10   5   3        0.66       -5.67      4.44 o 
  -9   5   3       39.22       39.17      5.42 o 
  -8   5   3        0.39       -7.41      4.94 o 
  -7   5   3       49.65       53.75     10.26 o 
  -6   5   3       42.99       35.36      4.27 o 
  -5   5   3      172.99      168.43      9.47 o 
  -4   5   3      476.24      450.74     18.65 o 
  -3   5   3        8.95        5.21      1.46 o 
  -2   5   3      321.81      306.70      7.53 o 
  -1   5   3       36.76       35.31      5.74 o 
   0   5   3     1922.69     1808.68     29.00 o 
   1   5   3     1499.47     1412.85     32.07 o 
   2   5   3       78.59       89.07     10.35 o 
   3   5   3       69.83       68.61      9.51 o 
   4   5   3       35.79       39.69      7.63 o 
   5   5   3       84.12      108.20     13.38 o 
   6   5   3      209.63      197.04     19.36 o 
   7   5   3       78.97      116.94     15.97 o 
   8   5   3        4.05        4.59      2.72 o 
   9   5   3       82.69       66.75     13.28 o 
  10   5   3     1159.40     1242.21     62.53 o 
  11   5   3        1.06       -1.80      4.28 o 
  12   5   3      147.92      125.48     20.54 o 
  13   5   3        0.41       -3.30      3.56 o 
  14   5   3        7.89       23.82     10.03 o 
  15   5   3        2.37       12.05      7.46 o 
 -12   6   3        2.40        3.15      5.07 o 
 -11   6   3        1.79       -5.08      4.55 o 
 -10   6   3        2.26        0.91      3.42 o 
  -9   6   3        0.03        3.67      1.85 o 
  -8   6   3       15.28       20.79      7.13 o 
  -7   6   3      139.18      128.17     16.54 o 
  -6   6   3       38.99       39.99      5.61 o 
  -5   6   3       44.44       39.67      4.57 o 
  -4   6   3       10.93        9.06      2.06 o 
  -3   6   3      729.79      746.91     14.50 o 
  -2   6   3       21.98       22.07      2.39 o 
  -1   6   3      138.27      136.78      9.39 o 
   0   6   3      221.26      280.91      9.31 o 
   1   6   3      603.08      593.93     16.44 o 
   2   6   3       64.46       61.78      6.49 o 
   3   6   3      213.77      234.87     13.11 o 
   4   6   3        7.94        7.27      2.09 o 
   5   6   3       77.66       68.31      6.25 o 
   6   6   3       95.66      125.47     11.53 o 
   7   6   3        7.20        5.74      3.28 o 
   8   6   3       86.42       99.32     11.39 o 
   9   6   3        5.66        3.96      1.89 o 
  10   6   3       21.33       14.71      5.95 o 
  11   6   3      414.22      326.27     29.10 o 
  12   6   3       36.02       47.66     13.24 o 
  13   6   3        9.90        8.77      5.47 o 
  14   6   3        2.08        0.05      3.35 o 
 -11   7   3        0.07       -0.80      2.41 o 
 -10   7   3        2.03        2.78      2.83 o 
  -9   7   3       22.77       26.21      8.50 o 
  -8   7   3       11.92       20.62      7.24 o 
  -7   7   3       41.06       43.11     10.11 o 
  -6   7   3       89.34       76.97      8.35 o 
  -5   7   3        5.48        4.32      0.99 o 
  -4   7   3      147.06      158.03      6.02 o 
  -3   7   3      127.46      123.63      5.33 o 
  -2   7   3       16.51       21.44      2.11 o 
  -1   7   3        3.91        5.03      2.01 o 
   0   7   3       40.12       36.62      2.51 o 
   1   7   3      115.79      119.27      9.11 o 
   2   7   3       13.30       11.61      2.99 o 
   3   7   3      906.69      949.20     29.04 o 
   4   7   3       98.63      105.92      9.41 o 
   5   7   3       13.71       16.15      3.85 o 
   6   7   3       76.80       75.71      7.02 o 
   7   7   3      499.73      510.44     19.46 o 
   8   7   3       32.31       25.60      4.32 o 
   9   7   3      839.73      860.21     31.21 o 
  10   7   3        7.93        5.99      3.28 o 
  11   7   3       40.99       19.88      4.47 o 
  12   7   3        1.99        5.02      4.99 o 
  13   7   3        0.72      -10.74      7.16 o 
  14   7   3        5.92        4.62      3.89 o 
 -11   8   3        4.54       11.45      6.66 o 
 -10   8   3        0.49        6.85      6.00 o 
  -9   8   3        8.07       12.09      6.00 o 
  -8   8   3       11.80       12.89      3.74 o 
  -7   8   3       18.44       21.05      5.51 o 
  -6   8   3       14.79       15.57      2.93 o 
  -5   8   3      186.51      173.85      8.37 o 
  -4   8   3        0.46        0.63      0.69 o 
  -3   8   3       15.10       11.47      1.44 o 
  -2   8   3        2.90        3.11      1.05 o 
  -1   8   3      365.59      351.40     14.16 o 
   0   8   3       12.12       14.01      2.28 o 
   1   8   3      307.51      327.90     11.83 o 
   2   8   3      207.51      202.29     11.08 o 
   3   8   3       17.60       14.87      3.44 o 
   4   8   3        3.47        5.57      2.36 o 
   5   8   3       40.04       45.35      5.47 o 
   6   8   3      192.05      224.44     12.90 o 
   7   8   3        0.12        0.04      1.29 o 
   8   8   3       68.63       70.85      7.58 o 
   9   8   3      729.67      726.94     35.43 o 
  10   8   3       57.81       48.41      7.47 o 
  11   8   3       56.74       46.82      7.32 o 
  12   8   3        0.46       -1.40      3.69 o 
  13   8   3        1.82       -3.12      4.30 o 
  14   8   3        4.51        6.52      5.88 o 
 -10   9   3        3.43        1.56      2.62 o 
  -9   9   3       10.03       23.10      8.52 o 
  -8   9   3       17.19       16.51      6.62 o 
  -7   9   3        0.97       -2.29      2.27 o 
  -6   9   3        1.04        1.01      1.14 o 
  -5   9   3        0.27        0.95      0.84 o 
  -4   9   3      198.32      220.20     13.62 o 
  -3   9   3       26.25       43.65      3.35 o 
  -2   9   3        4.68        3.38      1.95 o 
  -1   9   3        2.22        5.44      2.57 o 
   0   9   3      335.82      348.02     13.49 o 
   1   9   3        2.58        2.27      0.99 o 
   2   9   3       10.79       14.35      3.09 o 
   3   9   3       59.64       72.28      8.70 o 
   4   9   3        0.72       -0.21      3.86 o 
   5   9   3       93.82      106.89     16.80 o 
   6   9   3        2.90       16.44      4.95 o 
   7   9   3       19.40       17.58      5.39 o 
   8   9   3      346.41      389.47     25.14 o 
   9   9   3        2.05        0.29      2.79 o 
  10   9   3      125.35      115.79     20.15 o 
  11   9   3        6.39        0.27      4.34 o 
  12   9   3       11.93        9.98      7.06 o 
  13   9   3        0.00        2.01      2.83 o 
  -9  10   3        1.12        3.16      2.84 o 
  -8  10   3        5.40        3.88      2.65 o 
  -7  10   3        6.94        3.83      3.89 o 
  -6  10   3        0.78        1.52      4.10 o 
  -5  10   3        5.51        2.48      3.07 o 
  -4  10   3       10.15       15.52      6.36 o 
  -3  10   3        2.48        0.78      1.83 o 
  -2  10   3        4.31        2.40      1.32 o 
  -1  10   3       12.52        6.56      2.12 o 
   0  10   3        1.08        0.82      0.70 o 
   1  10   3        1.51        3.01      1.00 o 
   2  10   3       77.17       74.06      9.20 o 
   3  10   3       20.81       20.49      4.84 o 
   4  10   3        0.92        1.28      3.64 o 
   5  10   3       83.33       88.81     16.16 o 
   6  10   3      148.62      169.58     15.76 o 
   7  10   3       74.19       69.39     10.50 o 
   8  10   3      280.16      305.62     23.04 o 
   9  10   3        0.27       -4.65      8.14 o 
  10  10   3        7.08       12.30      8.12 o 
  11  10   3       18.07        8.34      6.79 o 
  12  10   3        1.58        7.62      5.37 o 
  13  10   3        5.24       26.55     10.47 o 
  -8  11   3        0.63        0.95      5.36 o 
  -7  11   3        2.25       -2.01      2.11 o 
  -6  11   3        1.37        6.41      4.66 o 
  -5  11   3       23.32       27.96      8.75 o 
  -4  11   3        5.20        0.85      2.17 o 
  -3  11   3        0.04        0.49      1.22 o 
  -2  11   3       14.94        8.44      2.29 o 
  -1  11   3        0.91        0.63      1.03 o 
   0  11   3       87.62       79.59      6.24 o 
   1  11   3       57.77       60.50      5.18 o 
   2  11   3        7.21        8.13      3.68 o 
   3  11   3        3.51        0.30      2.40 o 
   4  11   3        9.72       15.27      4.86 o 
   5  11   3       13.58       11.70      4.88 o 
   6  11   3        0.25       -2.63      3.32 o 
   7  11   3        3.03        2.26      2.54 o 
   8  11   3      200.44      195.34     30.58 o 
   9  11   3       80.98       83.97     12.54 o 
  10  11   3        1.87       -7.86      7.31 o 
  11  11   3        1.12        2.40      2.45 o 
  12  11   3        0.04        6.79      6.90 o 
  -7  12   3        3.85        1.40      3.16 o 
  -6  12   3        0.38        4.16      3.05 o 
  -5  12   3       62.97       96.73     16.49 o 
  -4  12   3        2.20        5.00      6.38 o 
  -3  12   3       42.37       59.78     12.78 o 
  -2  12   3        8.86        4.22      3.45 o 
  -1  12   3        9.98        6.76      2.68 o 
   0  12   3       19.97       21.91      5.48 o 
   1  12   3        2.10        2.03      1.67 o 
   2  12   3       22.91       22.92      5.51 o 
   3  12   3        0.35        1.26      2.42 o 
   4  12   3        9.22        5.11      2.43 o 
   5  12   3        3.88        2.04      1.71 o 
   6  12   3        2.49        2.09      3.83 o 
   7  12   3      227.11      247.35     34.77 o 
   8  12   3       20.36       11.18      4.64 o 
   9  12   3       37.81       49.28     10.20 o 
  10  12   3        0.37       -2.11      5.72 o 
  11  12   3        3.85        7.09      6.61 o 
  -6  13   3        0.79       -2.64      5.11 o 
  -5  13   3        0.27        2.56      3.07 o 
  -4  13   3        5.66        0.06      2.17 o 
  -3  13   3        0.37       -3.78      4.04 o 
  -2  13   3        0.22       -8.39      5.59 o 
  -1  13   3        0.37        5.16      5.26 o 
   0  13   3        3.05        5.27      3.72 o 
   1  13   3        5.16        3.96      1.81 o 
   2  13   3        4.93        7.23      2.44 o 
   3  13   3        1.16       -1.39      2.65 o 
   4  13   3       18.13       19.19      6.11 o 
   5  13   3        0.90       -2.12      2.53 o 
   6  13   3        1.66       -1.70      2.16 o 
   7  13   3       38.27       42.54      9.11 o 
   8  13   3        0.18       -3.14      6.95 o 
   9  13   3        4.93        6.26      3.28 o 
  10  13   3        6.59        3.56     10.90 o 
  -4  14   3        1.85        0.64      2.28 o 
  -3  14   3        0.23       -2.30      2.65 o 
  -2  14   3        0.30        2.16      3.57 o 
  -1  14   3        2.23        9.68      6.44 o 
   0  14   3       12.05        8.55      5.67 o 
   1  14   3        0.66       -1.92      3.62 o 
   2  14   3        0.99        0.33      1.43 o 
   3  14   3       10.35       10.41      4.68 o 
   4  14   3        7.52        4.61      3.05 o 
   5  14   3        0.04       -1.90      3.11 o 
   6  14   3       17.30       10.39      4.46 o 
   7  14   3       85.07       91.32     11.25 o 
   8  14   3        9.29       10.47      5.11 o 
  -1  15   3        2.42        0.02      2.49 o 
   0  15   3        1.34        6.12      5.81 o 
   1  15   3        1.71        3.82      3.38 o 
   2  15   3        1.93       -1.81      2.85 o 
   3  15   3        0.82       -0.84      4.37 o 
   4  15   3        2.92       -4.02      3.17 o 
   5  15   3       16.08       13.79      4.81 o 
   6  15   3       38.12       35.97      7.46 o 
  -5 -13   4       14.28       17.96      6.47 o 
  -4 -13   4        8.99        6.42      4.10 o 
  -3 -13   4        4.59        1.76      1.95 o 
  -2 -13   4        0.33       -0.03      7.69 o 
  -1 -13   4        0.00       -5.11      5.64 o 
   0 -13   4        0.02        3.58      2.31 o 
   1 -13   4        4.68        8.11      4.80 o 
   2 -13   4        0.44        2.20      2.25 o 
   3 -13   4        2.05        2.17      8.66 o 
   4 -13   4        3.38        2.47      3.70 o 
  -7 -12   4        2.62        4.05      2.98 o 
  -6 -12   4       26.31       29.27      5.27 o 
  -5 -12   4        3.46        5.13      2.38 o 
  -4 -12   4       12.08       17.58      3.82 o 
  -3 -12   4       25.27       22.93      6.16 o 
  -2 -12   4        1.13       -4.46      3.01 o 
  -1 -12   4        5.38        6.57      4.32 o 
   0 -12   4       12.30       17.71      4.20 o 
   1 -12   4        0.03       -4.83      3.22 o 
   2 -12   4        6.39       11.15      6.14 o 
   3 -12   4        1.25       -0.92      2.33 o 
   4 -12   4        7.27       11.19      5.96 o 
   5 -12   4        0.13       -4.95      4.56 o 
   6 -12   4        2.48        2.03      3.42 o 
  -8 -11   4        0.93        0.48      2.75 o 
  -7 -11   4        4.22        9.27      3.21 o 
  -6 -11   4        7.54        5.47      2.08 o 
  -5 -11   4        0.15        0.55      2.06 o 
  -4 -11   4        8.86        6.30      2.25 o 
  -3 -11   4        7.02        9.84      2.80 o 
  -2 -11   4        0.84        0.25      1.53 o 
  -1 -11   4       17.17       12.72      2.28 o 
   0 -11   4       28.75       31.71      4.77 o 
   1 -11   4        4.02        1.97      1.61 o 
   2 -11   4        0.29        0.17      1.36 o 
   3 -11   4        8.51        4.65      2.39 o 
   4 -11   4        3.32        3.92      4.38 o 
   5 -11   4        0.01       -2.43      2.30 o 
   6 -11   4       13.15       34.43     11.26 o 
   7 -11   4        0.07       -7.61      5.46 o 
   8 -11   4        2.84       19.78      8.20 o 
  -9 -10   4        4.32        2.46      3.82 o 
  -8 -10   4       22.12       27.64      8.53 o 
  -7 -10   4        0.71        0.11      1.66 o 
  -6 -10   4       62.34       69.90      7.58 o 
  -5 -10   4       95.23      113.71      9.59 o 
  -4 -10   4       47.83       57.43      6.54 o 
  -3 -10   4        8.92        4.74      1.94 o 
  -2 -10   4       33.95       35.49      3.91 o 
  -1 -10   4        1.79        2.43      1.32 o 
   0 -10   4       21.00       17.97      3.48 o 
   1 -10   4        2.06        1.06      1.47 o 
   2 -10   4        1.21        1.68      2.04 o 
   3 -10   4       78.62       77.39      9.76 o 
   4 -10   4        6.11        3.43      1.86 o 
   5 -10   4        1.77        1.20      2.81 o 
   6 -10   4        0.08       -0.43      1.95 o 
   7 -10   4        1.67       12.39      6.54 o 
   8 -10   4        1.25       -0.27      3.00 o 
   9 -10   4        2.74       -1.35      3.06 o 
 -10  -9   4        1.95       14.32      7.34 o 
  -9  -9   4        1.54       -0.32      2.88 o 
  -8  -9   4        1.50       -4.16      3.79 o 
  -7  -9   4      197.85      202.14     14.70 o 
  -6  -9   4       11.47       11.73      2.97 o 
  -5  -9   4       20.71       19.72      3.53 o 
  -4  -9   4       35.69       28.44      4.44 o 
  -3  -9   4       35.79       32.03      3.83 o 
  -2  -9   4        1.85        1.28      1.23 o 
  -1  -9   4        0.62        1.67      0.97 o 
   0  -9   4        3.67        1.89      0.52 o 
   1  -9   4       37.74       39.55      4.00 o 
   2  -9   4      137.68      140.55      9.34 o 
   3  -9   4      216.56      217.44     11.34 o 
   4  -9   4       14.63        7.91      2.18 o 
   5  -9   4       18.29       14.93      2.83 o 
   6  -9   4        5.36        3.37      1.35 o 
   7  -9   4       12.42       12.25      2.59 o 
   8  -9   4        7.11        4.27      1.34 o 
   9  -9   4        0.17        0.81      2.96 o 
  10  -9   4        6.09        1.80      3.92 o 
 -11  -8   4        0.60        5.56      5.28 o 
 -10  -8   4        0.07       -1.53      3.54 o 
  -9  -8   4        0.99       -2.76      2.38 o 
  -8  -8   4        1.60        1.91      2.60 o 
  -7  -8   4       76.68       90.13      9.44 o 
  -6  -8   4        0.19       -1.36      1.37 o 
  -5  -8   4        0.95        1.01      1.69 o 
  -4  -8   4       55.56       55.25      5.19 o 
  -3  -8   4       58.25       50.16      5.86 o 
  -2  -8   4       58.74       61.15      6.19 o 
  -1  -8   4      150.09      157.09      7.06 o 
   0  -8   4       14.79       12.63      1.26 o 
   1  -8   4        6.94       10.38      1.69 o 
   2  -8   4       29.26       24.87      3.25 o 
   3  -8   4        0.44        1.46      1.04 o 
   4  -8   4        5.73        8.77      1.71 o 
   5  -8   4       79.47       83.08      4.78 o 
   6  -8   4       36.21       43.86      3.64 o 
   7  -8   4       72.20       66.21      4.10 o 
   8  -8   4        0.01        0.36      0.99 o 
   9  -8   4        5.60        3.18      2.01 o 
  10  -8   4       13.87       15.52      2.56 o 
  11  -8   4        1.03       -1.73      1.86 o 
 -11  -7   4        0.00       -3.98      4.26 o 
 -10  -7   4        0.11        2.07      2.82 o 
  -9  -7   4       22.02       19.54      7.92 o 
  -8  -7   4       51.99       65.48     12.83 o 
  -7  -7   4       37.18       37.94      5.90 o 
  -6  -7   4      154.21      153.62      9.72 o 
  -5  -7   4       62.50       72.90     10.32 o 
  -4  -7   4        0.05       -1.49      0.99 o 
  -3  -7   4      275.55      276.48     10.76 o 
  -2  -7   4       19.58       22.86      2.63 o 
  -1  -7   4      224.60      230.31      7.30 o 
   0  -7   4        1.28        0.01      0.67 o 
   1  -7   4        1.59        0.78      0.76 o 
   2  -7   4      202.57      215.48      8.07 o 
   3  -7   4       12.02        8.49      1.94 o 
   4  -7   4       12.93       10.53      2.12 o 
   5  -7   4        1.24       -0.37      0.86 o 
   6  -7   4       22.10       16.38      1.83 o 
   7  -7   4       11.06        7.09      1.68 o 
   8  -7   4       32.27       25.19      2.60 o 
   9  -7   4        0.00       -1.10      1.29 o 
  10  -7   4        2.28        0.83      1.42 o 
  11  -7   4       22.37       25.87      5.75 o 
  12  -7   4        2.05        1.55      1.65 o 
 -12  -6   4        0.98       -6.96      5.43 o 
 -11  -6   4        6.07       13.36      6.64 o 
 -10  -6   4        0.32        2.72      3.83 o 
  -9  -6   4        1.96        0.12      2.28 o 
  -8  -6   4      722.63      692.50     41.65 o 
  -7  -6   4        0.37        1.56      1.76 o 
  -6  -6   4        4.45        7.91      1.95 o 
  -5  -6   4        6.99        4.43      1.31 o 
  -4  -6   4       25.78       25.51      3.05 o 
  -3  -6   4       78.79       92.50      5.20 o 
  -2  -6   4        0.10        0.67      0.66 o 
  -1  -6   4      490.44      530.08     11.59 o 
   0  -6   4       72.48       60.93      3.06 o 
   1  -6   4      357.34      345.16     11.90 o 
   2  -6   4      404.58      381.41     11.61 o 
   3  -6   4        0.91       -0.04      0.68 o 
   4  -6   4       54.41       54.55      3.77 o 
   5  -6   4       79.27       59.79      2.97 o 
   6  -6   4       49.46       46.09      3.02 o 
   7  -6   4        0.07       -0.01      0.60 o 
   8  -6   4       16.00       20.76      3.46 o 
   9  -6   4      117.69       99.10      7.97 o 
  10  -6   4       10.38       14.54      3.08 o 
  11  -6   4        0.00        1.43      1.80 o 
  12  -6   4        0.12       -1.26      1.23 o 
  13  -6   4        9.74        3.81      3.95 o 
 -12  -5   4        0.53       -2.15      3.40 o 
 -11  -5   4        0.07        0.63      2.48 o 
 -10  -5   4        3.01        4.35      3.41 o 
  -9  -5   4       21.18       21.88      8.00 o 
  -8  -5   4      134.47      177.22     20.35 o 
  -7  -5   4        3.61        4.43      1.73 o 
  -6  -5   4       15.18       14.42      2.62 o 
  -5  -5   4      220.57      229.12      9.45 o 
  -4  -5   4       14.76       10.50      2.19 o 
  -3  -5   4      301.81      321.40      9.48 o 
  -2  -5   4      421.73      398.63     10.38 o 
  -1  -5   4      480.68      504.67      9.59 o 
   0  -5   4      176.45      199.31      7.23 o 
   1  -5   4      128.90      141.64      5.26 o 
   2  -5   4        4.57        3.56      1.50 o 
   3  -5   4       10.34       11.45      1.28 o 
   4  -5   4        7.68       11.59      1.13 o 
   5  -5   4        1.78        3.92      1.00 o 
   6  -5   4      247.59      266.46      8.98 o 
   7  -5   4        0.97        6.00      1.81 o 
   8  -5   4       68.29       70.76      7.58 o 
   9  -5   4       72.91       74.96      5.80 o 
  10  -5   4        3.38        1.82      1.13 o 
  11  -5   4        0.34       -1.14      1.21 o 
  12  -5   4        0.03        1.55      1.45 o 
  13  -5   4        7.14        3.96      1.66 o 
 -12  -4   4        0.17        5.35      3.91 o 
 -11  -4   4        8.76       19.19      8.28 o 
 -10  -4   4        6.09        5.76      4.20 o 
  -9  -4   4       29.33       39.65     10.83 o 
  -8  -4   4       16.52       18.29      7.38 o 
  -7  -4   4      114.67      106.80     14.75 o 
  -6  -4   4       12.79        9.39      1.64 o 
  -5  -4   4       14.53        9.34      1.48 o 
  -4  -4   4      161.52      184.18      6.87 o 
  -3  -4   4       74.00       77.93      4.29 o 
  -2  -4   4     1274.67     1266.51     18.78 o 
  -1  -4   4      268.27      249.83      6.38 o 
   0  -4   4       19.06       12.96      1.13 o 
   1  -4   4        2.36        2.67      0.72 o 
   2  -4   4      557.46      613.08     16.49 o 
   3  -4   4       18.12       12.92      1.63 o 
   4  -4   4      276.32      266.65      9.78 o 
   5  -4   4       21.35       20.32      2.05 o 
   6  -4   4       40.17       25.22      2.54 o 
   7  -4   4      113.83      106.81      5.61 o 
   8  -4   4        0.72        4.98      2.75 o 
   9  -4   4        3.64        4.60      3.04 o 
  10  -4   4        1.59        1.78      1.66 o 
  11  -4   4        0.48       -0.29      1.04 o 
  12  -4   4        0.43       10.54      2.80 o 
  13  -4   4       19.86       17.83      3.78 o 
  14  -4   4       90.60       97.15     11.00 o 
 -13  -3   4        2.04       -7.90      5.77 o 
 -12  -3   4        1.66        7.94      5.86 o 
 -11  -3   4       15.03       16.94      6.98 o 
 -10  -3   4        0.01        3.70      4.24 o 
  -9  -3   4      492.92      493.63     35.87 o 
  -8  -3   4      101.66       74.68     12.63 o 
  -7  -3   4       76.19       97.14      9.57 o 
  -6  -3   4      113.60      126.28      5.90 o 
  -5  -3   4        0.96        1.15      0.67 o 
  -4  -3   4        2.09        1.19      0.94 o 
  -3  -3   4      233.71      233.00     10.85 o 
  -2  -3   4     3823.94     3921.48     47.96 o 
  -1  -3   4        1.38        2.20      0.83 o 
   0  -3   4     1251.56     1106.83     14.31 o 
   1  -3   4      116.99      104.86      4.49 o 
   2  -3   4       40.36       49.38      3.82 o 
   3  -3   4      326.13      311.91      7.43 o 
   4  -3   4     1115.59     1040.65     17.74 o 
   5  -3   4      147.41      172.80      5.33 o 
   6  -3   4        0.07       -1.07      0.72 o 
   7  -3   4       33.08       29.15      2.88 o 
   8  -3   4      321.40      305.89     12.90 o 
   9  -3   4       20.49       21.65      3.90 o 
  10  -3   4       10.37       11.74      3.38 o 
  11  -3   4       10.40       12.35      3.76 o 
  12  -3   4       54.54       39.46     10.15 o 
  13  -3   4        8.68       16.31      8.53 o 
  14  -3   4       16.06       27.25      5.85 o 
 -13  -2   4        3.96        2.99      3.55 o 
 -12  -2   4        2.80       -1.57      3.22 o 
 -11  -2   4        0.09        2.62      3.09 o 
 -10  -2   4       79.08       73.20     14.25 o 
  -9  -2   4       58.77       95.96     15.73 o 
  -8  -2   4        0.27        1.98      6.21 o 
  -7  -2   4       12.64       20.42      4.30 o 
  -6  -2   4      356.45      317.91     13.26 o 
  -5  -2   4       28.42       33.45      2.70 o 
  -4  -2   4     1854.68     1983.50     40.31 o 
  -3  -2   4     1095.24     1131.29     22.95 o 
  -2  -2   4     1867.10     1754.30     37.36 o 
  -1  -2   4      263.06      283.82      7.70 o 
   0  -2   4     1361.65     1454.90     29.58 o 
   1  -2   4       55.12       65.64      3.57 o 
   2  -2   4        8.94       14.49      2.43 o 
   3  -2   4       77.86       75.62      4.56 o 
   4  -2   4       46.85       50.49      2.78 o 
   5  -2   4      357.02      381.92      9.24 o 
   6  -2   4      110.35      120.75      5.49 o 
   7  -2   4      962.90      984.59     19.58 o 
   8  -2   4      383.93      399.26     14.50 o 
   9  -2   4        0.70        0.67      0.93 o 
  10  -2   4      161.29      174.97     10.08 o 
  11  -2   4       92.39       89.02     10.23 o 
  12  -2   4       35.69       46.61     11.57 o 
  13  -2   4      210.67      203.96     23.85 o 
  14  -2   4       42.54       39.92      6.69 o 
 -13  -1   4        0.00       -7.63      5.81 o 
 -12  -1   4       32.91       59.33     13.80 o 
 -11  -1   4        6.25        3.09      3.27 o 
 -10  -1   4       13.33       20.32      7.04 o 
  -9  -1   4       55.45       58.71      7.76 o 
  -8  -1   4      332.45      302.25     16.85 o 
  -7  -1   4       13.35       12.57      3.09 o 
  -6  -1   4      105.68       93.51      6.07 o 
  -5  -1   4        2.66       -0.79      1.95 o 
  -4  -1   4      582.90      642.68     18.58 o 
  -3  -1   4      403.57      387.40     14.20 o 
  -2  -1   4      371.41      365.79     10.85 o 
  -1  -1   4      145.07      134.61      5.04 o 
   0  -1   4       62.25       54.63      2.97 o 
   1  -1   4      252.22      199.39      8.03 o 
   2  -1   4      864.31      828.77     21.91 o 
   3  -1   4       21.95       30.02      1.88 o 
   4  -1   4       27.29       22.40      2.42 o 
   5  -1   4       93.98       90.40      6.28 o 
   6  -1   4      937.75     1004.76     53.90 o 
   7  -1   4      180.20      174.28      8.59 o 
   8  -1   4        6.59        1.83      1.03 o 
   9  -1   4       14.05       13.94      2.48 o 
  10  -1   4       44.01       43.76      4.92 o 
  11  -1   4       19.96       22.68      7.54 o 
  12  -1   4       72.59       81.25     14.71 o 
  13  -1   4      195.45      229.04     26.00 o 
  14  -1   4       11.20       21.01      8.41 o 
  15  -1   4        3.42        9.26      5.97 o 
 -13   0   4        1.85       -0.84      3.45 o 
 -12   0   4        9.12       13.16      6.57 o 
 -11   0   4        0.18        3.66      3.64 o 
 -10   0   4       75.74       63.75      8.07 o 
  -9   0   4       92.18       92.99      9.48 o 
  -8   0   4       93.59      107.22      5.71 o 
  -7   0   4        9.79        6.60      2.52 o 
  -6   0   4        5.38        2.23      1.35 o 
  -5   0   4       97.19      105.48      8.30 o 
  -4   0   4      941.05     1030.05     21.82 o 
  -3   0   4     3913.27     4146.67     51.95 o 
  -2   0   4        6.81        9.95      1.47 o 
  -1   0   4     1505.62     1522.26     19.59 o 
   0   0   4      432.86      456.86      9.08 o 
   1   0   4     1698.53     1735.73     25.81 o 
   2   0   4      133.01      111.27      4.06 o 
   3   0   4     2253.91     2166.81     36.73 o 
   4   0   4      821.94      803.83     15.82 o 
   5   0   4      319.47      381.03     14.46 o 
   6   0   4      158.82      163.64     10.14 o 
   7   0   4      207.46      183.54     12.04 o 
   8   0   4       38.92       35.00      5.50 o 
   9   0   4        8.06        5.75      2.22 o 
  10   0   4       85.92       95.02      9.62 o 
  11   0   4      295.55      283.18     15.83 o 
  12   0   4       99.39      114.83     17.83 o 
  13   0   4        7.19        1.09      3.74 o 
  14   0   4        2.62        0.66      2.81 o 
  15   0   4        8.29        8.53      5.90 o 
 -13   1   4        0.02       -0.94      2.68 o 
 -12   1   4        0.19       -3.41      4.87 o 
 -11   1   4       70.39       56.73     13.02 o 
 -10   1   4      119.19      125.19     20.25 o 
  -9   1   4        1.24        0.18      3.72 o 
  -8   1   4       91.39       85.70      8.55 o 
  -7   1   4      363.00      358.30     16.22 o 
  -6   1   4        5.85        3.41      1.40 o 
  -5   1   4     1290.45     1430.65     34.99 o 
  -4   1   4      911.04      931.55     53.57 o 
  -3   1   4      706.92      709.77     22.29 o 
  -2   1   4     1722.57     1613.62     24.70 o 
  -1   1   4     1816.22     1765.69     28.91 o 
   0   1   4     2207.73     2217.37     33.78 o 
   1   1   4     6428.74     6050.40     66.27 o 
   2   1   4      570.25      550.21     11.73 o 
   3   1   4     1598.90     1629.19     24.64 o 
   4   1   4      405.50      404.54     19.31 o 
   5   1   4     1928.90     1930.52     42.65 o 
   6   1   4     2278.06     2527.50     49.56 o 
   7   1   4     1848.54     1969.29     61.65 o 
   8   1   4        0.15       -2.25      2.30 o 
   9   1   4      356.09      359.60     16.37 o 
  10   1   4      142.00      141.30     13.06 o 
  11   1   4        9.43       14.09      3.27 o 
  12   1   4      305.78      287.39     13.29 o 
  13   1   4      140.17      111.06     19.26 o 
  14   1   4        2.89       -0.11      2.44 o 
  15   1   4        2.47       -1.42      4.41 o 
 -13   2   4       12.10       16.63      8.31 o 
 -12   2   4        1.97        0.24      2.42 o 
 -11   2   4        0.16       -3.55      4.19 o 
 -10   2   4       20.17       16.19      6.98 o 
  -9   2   4       66.36       64.56      8.66 o 
  -8   2   4       36.92       36.70      5.11 o 
  -7   2   4       35.95       31.08      4.44 o 
  -6   2   4        7.49        7.71      1.42 o 
  -5   2   4      487.50      455.01     11.66 o 
  -4   2   4        0.12        0.82      0.56 o 
  -3   2   4      126.27       76.40      5.66 o 
  -2   2   4        3.24        2.96      0.85 o 
  -1   2   4      165.52      179.68      8.25 o 
   0   2   4     2036.70     1989.17     27.31 o 
   1   2   4     1263.97     1362.58     18.26 o 
   2   2   4      180.09      172.02      6.63 o 
   3   2   4      735.08      676.07     18.46 o 
   4   2   4       43.21       31.16      3.96 o 
   5   2   4     5673.63     5997.73    185.31 o 
   6   2   4      788.71      827.14     25.82 o 
   7   2   4       32.63       40.49      8.19 o 
   8   2   4        0.92       -0.02      1.50 o 
   9   2   4       17.85       18.78      4.37 o 
  10   2   4        2.41        4.99      4.83 o 
  11   2   4      289.39      289.40     28.86 o 
  12   2   4      368.43      355.05     28.94 o 
  13   2   4       33.16       32.21     10.61 o 
  14   2   4        7.15        5.67      4.13 o 
  15   2   4        0.91       -0.39      4.04 o 
 -12   3   4       17.86       39.74     11.29 o 
 -11   3   4        0.89        2.38      4.52 o 
 -10   3   4        2.31        3.53      5.04 o 
  -9   3   4       24.45       25.72      5.18 o 
  -8   3   4      119.62      129.24      8.76 o 
  -7   3   4        9.47       11.66      2.50 o 
  -6   3   4       19.79       15.14      2.25 o 
  -5   3   4      172.53      182.64      7.77 o 
  -4   3   4     1037.85     1127.18     20.00 o 
  -3   3   4       97.00       81.43      4.57 o 
  -2   3   4      185.95      171.47      7.61 o 
  -1   3   4      138.94      142.39      7.32 o 
   0   3   4     5093.68     4784.42     63.51 o 
   1   3   4     3242.11     3092.73     38.26 o 
   2   3   4        0.73        1.72      1.44 o 
   3   3   4       29.13       31.64      4.89 o 
   4   3   4       61.41       74.96      6.65 o 
   5   3   4      404.11      394.97     16.87 o 
   6   3   4      252.05      315.47     16.12 o 
   7   3   4        0.02        2.29      2.41 o 
   8   3   4        4.75        0.65      2.15 o 
   9   3   4        0.61       -1.94      2.02 o 
  10   3   4      193.64      175.77     21.82 o 
  11   3   4      139.95      179.96     23.15 o 
  12   3   4        1.87        6.66      6.77 o 
  13   3   4        0.25        4.62      3.37 o 
  14   3   4       11.42        9.56      6.33 o 
  15   3   4        0.23        5.61      6.29 o 
 -12   4   4       38.30       36.56     11.14 o 
 -11   4   4       28.93       42.06     11.69 o 
 -10   4   4       24.59       21.60      7.99 o 
  -9   4   4       14.97       13.08      4.07 o 
  -8   4   4      153.74      158.18      8.38 o 
  -7   4   4        0.37        1.03      0.91 o 
  -6   4   4      229.46      218.29     11.57 o 
  -5   4   4      288.27      319.00     21.45 o 
  -4   4   4      296.40      327.64     14.28 o 
  -3   4   4      767.10      788.62     25.22 o 
  -2   4   4      554.21      542.32      9.99 o 
  -1   4   4      214.28      175.70     14.35 o 
   0   4   4     4699.18     4461.99     61.58 o 
   1   4   4     1425.41     1440.47     27.50 o 
   2   4   4     1423.99     1411.50     44.01 o 
   3   4   4     1711.60     1811.59     53.40 o 
   4   4   4     1059.41     1093.28     40.96 o 
   5   4   4      862.76      950.54     28.83 o 
   6   4   4     2618.44     2966.43     59.74 o 
   7   4   4       52.31       51.05      7.10 o 
   8   4   4      258.03      259.68     19.18 o 
   9   4   4       28.77       38.20      9.80 o 
  10   4   4        0.32       -6.24      6.52 o 
  11   4   4      102.23      118.14     18.89 o 
  12   4   4      123.15      122.88     20.11 o 
  13   4   4       15.82       32.74     16.95 o 
  14   4   4        7.63       22.87      9.51 o 
  15   4   4        1.97        3.31      7.10 o 
 -12   5   4       17.22       32.10     10.34 o 
 -11   5   4        0.00        1.47      5.91 o 
 -10   5   4        3.01        3.28      3.13 o 
  -9   5   4        8.94        5.79      2.67 o 
  -8   5   4        0.73       -4.42      4.74 o 
  -7   5   4        5.48        9.55      4.70 o 
  -6   5   4       74.41       61.58      6.75 o 
  -5   5   4       40.84       43.81      4.70 o 
  -4   5   4       30.69       36.96      4.22 o 
  -3   5   4      151.92      161.54      7.53 o 
  -2   5   4      203.94      201.47      6.06 o 
  -1   5   4       44.26       52.45      5.70 o 
   0   5   4      266.77      270.27     10.95 o 
   1   5   4     1280.75     1317.98     48.10 o 
   2   5   4     2081.25     2004.12     57.64 o 
   3   5   4      291.40      260.20     18.90 o 
   4   5   4     3271.00     3328.80     85.72 o 
   5   5   4      284.43      290.00     22.17 o 
   6   5   4       27.80       52.53      7.25 o 
   7   5   4        5.01        2.39      1.84 o 
   8   5   4       37.14       45.40      5.93 o 
   9   5   4      108.17      122.35     17.87 o 
  10   5   4      164.39      133.00     19.77 o 
  11   5   4      419.61      382.66     35.34 o 
  12   5   4       86.12       85.80     17.06 o 
  13   5   4        0.97        1.36      3.84 o 
  14   5   4        0.15        0.31      3.03 o 
  15   5   4        6.91        9.38      4.36 o 
 -11   6   4        0.04       -0.95      2.92 o 
 -10   6   4        9.50        9.50      5.99 o 
  -9   6   4       40.79       48.26     11.80 o 
  -8   6   4       24.24       20.18      7.37 o 
  -7   6   4        0.25        0.59      1.90 o 
  -6   6   4       60.76       58.42      6.95 o 
  -5   6   4      232.22      250.04     19.51 o 
  -4   6   4        8.24        6.71      1.63 o 
  -3   6   4       31.54       29.17      3.03 o 
  -2   6   4       28.98       41.44      4.05 o 
  -1   6   4      359.31      334.41     15.61 o 
   0   6   4       80.89       79.56      5.56 o 
   1   6   4       47.86       43.42      4.52 o 
   2   6   4       10.15        7.13      3.14 o 
   3   6   4      365.29      387.84     24.46 o 
   4   6   4      259.38      263.67     20.85 o 
   5   6   4       27.57       27.86      6.98 o 
   6   6   4        2.04        2.10      2.29 o 
   7   6   4        1.40        1.10      1.07 o 
   8   6   4        0.37       -1.33      2.38 o 
   9   6   4       30.34       24.99      6.12 o 
  10   6   4      197.39      167.78     22.94 o 
  11   6   4        5.13       13.42      6.97 o 
  12   6   4        1.14       -1.47      4.33 o 
  13   6   4        0.10        5.67      7.09 o 
  14   6   4        2.39        5.03      6.52 o 
 -11   7   4       16.90       33.37     10.63 o 
 -10   7   4        0.59        5.22      4.90 o 
  -9   7   4       23.06       19.37      7.73 o 
  -8   7   4        1.35       -1.26      2.84 o 
  -7   7   4       46.08       50.18     11.08 o 
  -6   7   4       36.21       31.85      5.40 o 
  -5   7   4       57.03       58.08      5.59 o 
  -4   7   4       60.84       62.32      3.95 o 
  -3   7   4        0.31        0.33      1.18 o 
  -2   7   4       94.31       96.25      7.18 o 
  -1   7   4        2.91        3.31      2.60 o 
   0   7   4      136.31      131.08      7.68 o 
   1   7   4      263.91      265.18     10.01 o 
   2   7   4      434.65      450.12     19.49 o 
   3   7   4       83.69       81.99      8.23 o 
   4   7   4      316.83      320.38     25.28 o 
   5   7   4      445.61      475.82     21.26 o 
   6   7   4       26.11       23.78      4.98 o 
   7   7   4      337.33      354.97     21.75 o 
   8   7   4        0.15       -3.44      4.15 o 
   9   7   4       25.73       28.60      7.45 o 
  10   7   4       27.86       22.21      4.95 o 
  11   7   4       40.72       49.81      8.37 o 
  12   7   4       30.88       38.28     12.26 o 
  13   7   4       13.80       -0.64      3.21 o 
  14   7   4        0.32       -0.62      3.56 o 
 -10   8   4        1.95        7.33      4.66 o 
  -9   8   4        2.04        5.85      5.40 o 
  -8   8   4        1.09        0.02      2.59 o 
  -7   8   4        3.55        4.42      1.14 o 
  -6   8   4       63.56       60.73      5.62 o 
  -5   8   4        4.78        8.53      1.89 o 
  -4   8   4      119.86      149.52      8.52 o 
  -3   8   4        4.67        1.68      0.76 o 
  -2   8   4        0.57       -0.47      1.04 o 
  -1   8   4       24.07       22.32      3.71 o 
   0   8   4       15.93       23.10      3.11 o 
   1   8   4      567.78      614.09     12.24 o 
   2   8   4        0.56        0.98      2.71 o 
   3   8   4      750.83      774.68     27.71 o 
   4   8   4        6.83        8.49      2.93 o 
   5   8   4       44.85       53.67      9.94 o 
   6   8   4        0.79       -0.81      1.12 o 
   7   8   4        2.76        0.85      1.61 o 
   8   8   4      114.94      119.27     10.03 o 
   9   8   4       86.12       81.41     10.60 o 
  10   8   4      103.62       94.93     13.07 o 
  11   8   4        0.84       -0.24      3.20 o 
  12   8   4        3.84        4.40      6.47 o 
  13   8   4        2.73      -10.21      7.00 o 
  14   8   4        1.76        4.92      5.41 o 
  -9   9   4       15.51       14.67      7.55 o 
  -8   9   4        2.11        1.64      3.25 o 
  -7   9   4       12.76       14.98      5.28 o 
  -6   9   4       21.85       24.53      3.32 o 
  -5   9   4        0.19        0.17      0.79 o 
  -4   9   4        6.98        2.28      1.05 o 
  -3   9   4       17.91       13.50      5.65 o 
  -2   9   4        2.02        0.72      0.78 o 
  -1   9   4       95.83      106.53     11.62 o 
   0   9   4       10.64       13.54      3.62 o 
   1   9   4        0.47        1.56      1.05 o 
   2   9   4      119.25      161.48     19.20 o 
   3   9   4      128.81      117.43     16.78 o 
   4   9   4        2.62        1.79      2.97 o 
   5   9   4      127.26      113.58     17.60 o 
   6   9   4      148.02      160.55     15.10 o 
   7   9   4       57.75       58.76      9.40 o 
   8   9   4      125.67      121.94     14.19 o 
   9   9   4      111.24      119.53     14.50 o 
  10   9   4       15.53       20.60     13.50 o 
  11   9   4        0.03        0.85      3.60 o 
  12   9   4        0.82        5.77      5.32 o 
  13   9   4        1.04       17.63      9.04 o 
  -9  10   4        0.73        0.98      3.07 o 
  -8  10   4        1.78        1.22      2.37 o 
  -7  10   4        0.33       -0.31      3.16 o 
  -6  10   4        7.59        3.89      7.13 o 
  -5  10   4       27.57       32.68      5.11 o 
  -4  10   4       13.33       14.88      6.17 o 
  -3  10   4       13.46       11.03      5.28 o 
  -2  10   4        3.17        2.11      2.80 o 
  -1  10   4        6.31        2.15      2.62 o 
   0  10   4      179.43      200.97     14.40 o 
   1  10   4       37.10       34.63      3.33 o 
   2  10   4       36.73       38.11      6.78 o 
   3  10   4       25.97       12.08      3.37 o 
   4  10   4       58.56       57.55     12.70 o 
   5  10   4       83.29      104.32     17.59 o 
   6  10   4       60.16       59.69      9.47 o 
   7  10   4       22.60       27.71     16.58 o 
   8  10   4      126.15      154.04     16.41 o 
   9  10   4        4.31        8.87      3.28 o 
  10  10   4       11.19       21.69      6.76 o 
  11  10   4        0.38       -8.00      7.33 o 
  12  10   4        2.37       -6.83      5.71 o 
  13  10   4        2.20       -3.60      4.60 o 
  -8  11   4        0.27        1.46      1.84 o 
  -7  11   4       10.57       11.96      4.34 o 
  -6  11   4        2.69       -2.62      4.97 o 
  -5  11   4        4.97        7.23      5.31 o 
  -4  11   4        2.12        2.35      3.70 o 
  -3  11   4        0.77        0.05      0.43 o 
  -2  11   4        2.86        1.40      2.04 o 
  -1  11   4        1.33        0.06      1.72 o 
   0  11   4       58.39       62.60     12.73 o 
   1  11   4       26.46       26.97      3.47 o 
   2  11   4      150.41      159.79      9.45 o 
   3  11   4        0.39       -3.02      2.91 o 
   4  11   4        7.94        8.57      4.15 o 
   5  11   4       24.95       23.80      8.48 o 
   6  11   4        1.43       -4.50      3.91 o 
   7  11   4       56.39       63.18     10.46 o 
   8  11   4       42.22       38.39      8.31 o 
   9  11   4        5.04        5.28      3.58 o 
  10  11   4        8.16       17.64      6.33 o 
  11  11   4        9.29        9.97      6.16 o 
  12  11   4        0.43       -8.03      6.33 o 
  -7  12   4        2.41       -2.33      3.41 o 
  -6  12   4        0.19        3.09      4.39 o 
  -5  12   4       37.05       51.93     12.81 o 
  -4  12   4        5.29       13.50      6.83 o 
  -3  12   4        1.04        3.79      2.10 o 
  -2  12   4        0.45       -3.74      4.83 o 
  -1  12   4        6.41        5.45      2.28 o 
   0  12   4        3.81       10.75      6.33 o 
   1  12   4       21.94       17.28      3.02 o 
   2  12   4       61.83       55.84      5.89 o 
   3  12   4        2.83        0.45      2.42 o 
   4  12   4       49.32       44.13     10.47 o 
   5  12   4       66.81       75.92     16.35 o 
   6  12   4        9.39        6.63      6.69 o 
   7  12   4       32.20       31.02      7.78 o 
   8  12   4        5.78        2.18      6.99 o 
   9  12   4        0.09        1.08      3.03 o 
  10  12   4        0.26        6.38      4.79 o 
  11  12   4        4.28        8.66      6.51 o 
  -5  13   4       24.53       22.37      9.10 o 
  -4  13   4        0.43       -5.40      4.63 o 
  -3  13   4        2.10       -7.51      5.33 o 
  -2  13   4        0.75       -6.03      4.97 o 
  -1  13   4       19.11       16.70      8.01 o 
   0  13   4        0.31        2.16      4.76 o 
   1  13   4        1.28       -0.27      0.84 o 
   2  13   4        1.92       -0.70      1.91 o 
   3  13   4       20.82       24.73      6.34 o 
   4  13   4        1.59        3.24      4.67 o 
   5  13   4        0.60        0.33      4.62 o 
   6  13   4        1.45        1.37      2.58 o 
   7  13   4       57.48       52.47     12.39 o 
   8  13   4        1.55       -1.46      6.64 o 
   9  13   4        0.32        0.19      3.42 o 
  10  13   4        0.11        0.18      2.14 o 
  -4  14   4        5.44        8.31      6.24 o 
  -3  14   4        3.70        2.02      3.71 o 
  -2  14   4       11.91       11.02      6.03 o 
  -1  14   4        4.09        6.19      5.03 o 
   0  14   4        6.01        6.67      6.09 o 
   1  14   4       12.17       12.50      8.22 o 
   2  14   4        0.27       -5.05      3.37 o 
   3  14   4        0.87        0.66      1.31 o 
   4  14   4        0.09        0.35      1.92 o 
   5  14   4        0.45        1.77      2.49 o 
   6  14   4       57.54       58.63      8.67 o 
   7  14   4        5.59        9.27      7.34 o 
   8  14   4        0.27        1.19      4.40 o 
  -1  15   4        0.56       -0.03      3.53 o 
   0  15   4        6.80        0.03      2.18 o 
   1  15   4       16.09       17.03      8.17 o 
   2  15   4        4.23        4.36      3.01 o 
   3  15   4        6.54        7.99      4.51 o 
   4  15   4        1.87        2.02      3.04 o 
   5  15   4        1.49        2.49      4.28 o 
   6  15   4        0.85        0.78      3.96 o 
  -3 -13   5        2.13        1.05      3.50 o 
  -2 -13   5        0.01       -6.34      4.23 o 
  -1 -13   5        0.06        0.40      5.62 o 
   0 -13   5        7.04        8.72      4.80 o 
   1 -13   5        2.43       -2.12      2.70 o 
   2 -13   5        1.49        5.35      4.28 o 
   3 -13   5        0.00        0.44      1.98 o 
  -5 -12   5        0.01        0.28      4.05 o 
  -4 -12   5        1.57       -1.62      5.21 o 
  -3 -12   5       16.95        8.59      4.20 o 
  -2 -12   5        0.67       -1.60      2.31 o 
  -1 -12   5        0.16       -5.67      3.78 o 
   0 -12   5        0.70       -5.51      3.68 o 
   1 -12   5        1.87       -2.18      3.24 o 
   2 -12   5        2.97        2.12      2.53 o 
   3 -12   5        3.21        6.48      4.66 o 
   4 -12   5        9.56        0.96      2.61 o 
   5 -12   5        1.33        0.40      4.34 o 
   6 -12   5       10.80        2.26      4.22 o 
  -7 -11   5        4.14        5.20      2.32 o 
  -6 -11   5       18.21       18.49      3.93 o 
  -5 -11   5        6.23        4.43      2.06 o 
  -4 -11   5        0.02        0.83      1.22 o 
  -3 -11   5        2.24        0.64      1.35 o 
  -2 -11   5        1.55        2.30      2.10 o 
  -1 -11   5        6.41        9.11      4.06 o 
   0 -11   5       17.39       16.18      7.35 o 
   1 -11   5        5.79        3.37      5.14 o 
   2 -11   5        0.65        0.78      2.86 o 
   3 -11   5       23.69       21.98      3.91 o 
   4 -11   5       42.49       41.03      8.18 o 
   5 -11   5        0.32       -3.21      2.99 o 
   6 -11   5        0.60       -0.35      4.35 o 
   7 -11   5        2.99       10.18      6.09 o 
  -8 -10   5        1.10        1.26      2.48 o 
  -7 -10   5       36.94       31.12      5.32 o 
  -6 -10   5       69.80       74.48      7.86 o 
  -5 -10   5       65.20       64.75      7.11 o 
  -4 -10   5        0.49       -0.78      1.25 o 
  -3 -10   5       25.46       25.86      3.92 o 
  -2 -10   5        7.12        6.33      1.56 o 
  -1 -10   5       23.24       24.28      5.00 o 
   0 -10   5        0.11        2.00      1.41 o 
   1 -10   5        0.56        1.61      1.55 o 
   2 -10   5        2.90        5.32      2.74 o 
   3 -10   5        7.07        9.56      2.41 o 
   4 -10   5       25.96       20.92      3.38 o 
   5 -10   5        0.07        3.18      2.87 o 
   6 -10   5       24.28       20.88      7.80 o 
   7 -10   5        2.33        1.70      5.12 o 
   8 -10   5        0.21        0.01      2.44 o 
   9 -10   5        0.09       -8.92      5.94 o 
  -9  -9   5        0.21        1.56      2.38 o 
  -8  -9   5        0.14        0.59      2.47 o 
  -7  -9   5       70.79       85.37      8.50 o 
  -6  -9   5       14.19       13.96      3.10 o 
  -5  -9   5        1.51        3.29      1.80 o 
  -4  -9   5       82.91       96.43     10.08 o 
  -3  -9   5        1.63        2.68      1.26 o 
  -2  -9   5        4.69        2.93      1.42 o 
  -1  -9   5        0.01       -1.02      1.53 o 
   0  -9   5        9.81        5.25      2.93 o 
   1  -9   5       48.51       40.19      4.64 o 
   2  -9   5       35.88       31.43      6.31 o 
   3  -9   5        0.17        1.33      2.22 o 
   4  -9   5       12.45        5.94      1.53 o 
   5  -9   5       26.71       26.38      4.29 o 
   6  -9   5        1.68        2.77      1.32 o 
   7  -9   5        0.08       -1.07      4.54 o 
   8  -9   5        2.61       -0.30      5.82 o 
   9  -9   5        0.00        0.06      1.33 o 
  10  -9   5        3.46       -2.19      3.10 o 
 -10  -8   5        0.86        1.15      2.21 o 
  -9  -8   5        0.65       -3.36      3.63 o 
  -8  -8   5        7.22        7.46      4.44 o 
  -7  -8   5      103.79       92.60     14.62 o 
  -6  -8   5        6.37        6.87      3.80 o 
  -5  -8   5       12.74       10.11      2.28 o 
  -4  -8   5       12.33       14.11      3.08 o 
  -3  -8   5        5.12        1.03      1.26 o 
  -2  -8   5        3.17        1.50      1.05 o 
  -1  -8   5       42.19       45.99      3.42 o 
   0  -8   5        0.86        0.98      1.64 o 
   1  -8   5       22.52       17.08      3.49 o 
   2  -8   5      174.52      192.26     15.44 o 
   3  -8   5      399.64      451.14     18.75 o 
   4  -8   5       32.46       19.70      3.55 o 
   5  -8   5        7.96        6.87      3.49 o 
   6  -8   5       28.83       22.09      2.89 o 
   7  -8   5        9.24       10.78      1.64 o 
   8  -8   5        8.31       10.83      1.90 o 
   9  -8   5       34.71       30.66      5.59 o 
  10  -8   5       22.75       21.57      4.98 o 
  11  -8   5        0.19        1.60      2.97 o 
 -11  -7   5        0.06        0.02      3.58 o 
 -10  -7   5        2.76        2.86      3.33 o 
  -9  -7   5        0.11        8.40      8.91 o 
  -8  -7   5      155.07      161.62     20.17 o 
  -7  -7   5      211.69      202.50     13.33 o 
  -6  -7   5       93.37       89.91      8.78 o 
  -5  -7   5        0.35       -0.51      1.11 o 
  -4  -7   5      101.22      107.00      6.29 o 
  -3  -7   5      128.52      128.89      6.40 o 
  -2  -7   5       40.95       42.19      5.28 o 
  -1  -7   5        0.45        0.47      0.60 o 
   0  -7   5       51.69       51.63      5.16 o 
   1  -7   5       10.38       11.63      2.34 o 
   2  -7   5        8.37       11.29      2.46 o 
   3  -7   5       51.66       49.98      5.05 o 
   4  -7   5       13.82       12.94      4.19 o 
   5  -7   5      114.00      109.08     15.23 o 
   6  -7   5       53.74       68.61      3.67 o 
   7  -7   5        5.43        6.04      1.41 o 
   8  -7   5        8.45       11.99      1.61 o 
   9  -7   5       12.02        8.25      1.99 o 
  10  -7   5        8.13        3.41      1.45 o 
  11  -7   5        0.92        0.32      1.66 o 
  12  -7   5        2.52        3.84      2.62 o 
 -11  -6   5        0.10        2.73      2.15 o 
 -10  -6   5        9.98        7.02      6.54 o 
  -9  -6   5       45.39       49.60     12.11 o 
  -8  -6   5      139.95      144.84     18.86 o 
  -7  -6   5      411.27      428.88     18.61 o 
  -6  -6   5        0.97       -0.65      1.46 o 
  -5  -6   5      102.65      109.97      8.95 o 
  -4  -6   5       10.33        7.89      1.65 o 
  -3  -6   5       11.58       11.08      1.71 o 
  -2  -6   5        0.32        1.12      0.76 o 
  -1  -6   5        0.54        0.53      0.76 o 
   0  -6   5       92.20       88.65      4.38 o 
   1  -6   5      399.37      393.10     10.02 o 
   2  -6   5       23.44       36.46      3.69 o 
   3  -6   5      112.35      119.51      7.52 o 
   4  -6   5      142.34      142.08      8.22 o 
   5  -6   5        1.40        0.95      1.61 o 
   6  -6   5       48.01       35.24      3.95 o 
   7  -6   5       30.70       39.56      3.37 o 
   8  -6   5        4.52        5.18      1.22 o 
   9  -6   5        0.66        3.48      1.63 o 
  10  -6   5        4.74        1.91      2.07 o 
  11  -6   5        0.00        0.48      1.54 o 
  12  -6   5        0.07        0.36      1.66 o 
 -11  -5   5        0.34       -4.70      4.47 o 
 -10  -5   5        0.00       -4.13      2.99 o 
  -9  -5   5        0.18       -4.84      4.53 o 
  -8  -5   5       90.70       69.95     13.18 o 
  -7  -5   5       42.73       44.36      5.28 o 
  -6  -5   5        1.78        1.02      0.89 o 
  -5  -5   5       45.26       43.99      4.16 o 
  -4  -5   5        0.76        0.35      0.85 o 
  -3  -5   5        1.57        2.27      0.88 o 
  -2  -5   5       33.11       31.07      2.52 o 
  -1  -5   5        3.02        0.81      0.68 o 
   0  -5   5        0.35        2.76      1.07 o 
   1  -5   5      599.04      621.70     16.53 o 
   2  -5   5      785.83      887.46     18.44 o 
   3  -5   5        0.15       -0.08      1.01 o 
   4  -5   5       10.76        9.92      1.79 o 
   5  -5   5       14.44        7.84      1.32 o 
   6  -5   5      123.15      133.47      8.49 o 
   7  -5   5       31.57       39.82      3.42 o 
   8  -5   5      153.58      164.21      7.47 o 
   9  -5   5       51.90       41.18      4.72 o 
  10  -5   5        4.18        7.07      1.77 o 
  11  -5   5        2.75        0.86      1.67 o 
  12  -5   5        0.21       -2.26      1.74 o 
  13  -5   5        4.98        6.66      2.50 o 
 -12  -4   5        0.04       -1.80      3.43 o 
 -11  -4   5        0.75        0.30      3.03 o 
 -10  -4   5        0.34        3.80      4.30 o 
  -9  -4   5      437.42      390.79     32.66 o 
  -8  -4   5      160.07      182.58     20.69 o 
  -7  -4   5        7.47        3.53      1.66 o 
  -6  -4   5        0.72        0.91      1.04 o 
  -5  -4   5      160.68      179.25      7.83 o 
  -4  -4   5      118.11      125.24      5.91 o 
  -3  -4   5        7.30       11.72      1.87 o 
  -2  -4   5      119.65      127.57      5.60 o 
  -1  -4   5      619.22      648.84     11.48 o 
   0  -4   5      189.01      198.04      5.32 o 
   1  -4   5      449.29      378.11     10.25 o 
   2  -4   5      578.50      627.39     16.12 o 
   3  -4   5       77.53       92.84      6.07 o 
   4  -4   5       72.68       86.09      4.71 o 
   5  -4   5      391.10      438.27     11.71 o 
   6  -4   5       40.85       44.23      3.06 o 
   7  -4   5       24.56       27.99      2.88 o 
   8  -4   5      134.41      142.92      6.55 o 
   9  -4   5        0.92        0.16      0.70 o 
  10  -4   5        1.27        4.16      1.65 o 
  11  -4   5        9.12       13.96      3.06 o 
  12  -4   5        0.40        3.28      2.43 o 
  13  -4   5        0.63        0.66      3.03 o 
 -12  -3   5        1.01       -3.17      4.16 o 
 -11  -3   5        1.76        2.14      2.29 o 
 -10  -3   5       26.00       38.81     10.69 o 
  -9  -3   5      118.01      158.80     20.49 o 
  -8  -3   5      546.93      554.27     36.42 o 
  -7  -3   5       12.32       11.98      1.79 o 
  -6  -3   5      145.64      140.04      6.20 o 
  -5  -3   5        8.21        6.94      1.35 o 
  -4  -3   5      268.81      244.75      9.53 o 
  -3  -3   5       36.33       40.44      3.59 o 
  -2  -3   5      134.85      139.82      6.37 o 
  -1  -3   5      121.40      111.32      4.79 o 
   0  -3   5      730.51      764.29     13.77 o 
   1  -3   5        2.63        5.16      1.00 o 
   2  -3   5      291.37      318.26     14.31 o 
   3  -3   5        5.22        1.03      1.10 o 
   4  -3   5      183.27      158.21      6.62 o 
   5  -3   5        6.59       12.86      1.37 o 
   6  -3   5       46.72       47.08      3.29 o 
   7  -3   5       10.51       16.27      2.31 o 
   8  -3   5       33.38       33.32      4.08 o 
   9  -3   5        0.00       -1.34      1.67 o 
  10  -3   5        4.40        2.20      1.54 o 
  11  -3   5       29.40       24.47      4.96 o 
  12  -3   5       77.75       81.60     13.74 o 
  13  -3   5       30.92       23.67      7.53 o 
  14  -3   5       17.97       11.16      5.68 o 
 -12  -2   5        3.82        1.03      2.29 o 
 -11  -2   5       14.40       10.01      6.37 o 
 -10  -2   5        0.47       11.49      6.71 o 
  -9  -2   5        4.39        8.53      6.30 o 
  -8  -2   5        5.09        9.51      5.49 o 
  -7  -2   5       16.54        9.26      2.47 o 
  -6  -2   5       64.96       59.19      3.41 o 
  -5  -2   5       61.21       54.34      4.46 o 
  -4  -2   5       84.90      104.79      6.82 o 
  -3  -2   5       18.06       15.25      2.97 o 
  -2  -2   5       11.86        8.09      1.63 o 
  -1  -2   5       81.00       76.62      4.21 o 
   0  -2   5     2046.75     2040.85     41.92 o 
   1  -2   5     1243.88     1348.73     22.34 o 
   2  -2   5     1095.36     1001.71     42.83 o 
   3  -2   5       35.89       33.79      7.07 o 
   4  -2   5      312.52      307.83     10.98 o 
   5  -2   5      492.36      527.67     11.61 o 
   6  -2   5      221.77      228.27      7.62 o 
   7  -2   5       91.69      100.99      5.95 o 
   8  -2   5       61.64       60.87      6.47 o 
   9  -2   5        1.59       -0.56      0.78 o 
  10  -2   5        4.43        1.68      1.08 o 
  11  -2   5       54.01       46.13      5.63 o 
  12  -2   5        3.35       -0.95      3.34 o 
  13  -2   5       96.09       67.43     13.95 o 
  14  -2   5        3.95       12.37      6.70 o 
 -12  -1   5        3.54        3.64      4.70 o 
 -11  -1   5       11.80        9.60      5.58 o 
 -10  -1   5      190.24      202.21     23.98 o 
  -9  -1   5       73.64       82.66     14.81 o 
  -8  -1   5       81.33       71.89      5.27 o 
  -7  -1   5        2.83        2.60      1.05 o 
  -6  -1   5      248.78      272.35     16.16 o 
  -5  -1   5       27.30       35.34      5.40 o 
  -4  -1   5      346.39      344.10     18.71 o 
  -3  -1   5      178.42      176.56      8.57 o 
  -2  -1   5      111.32      138.62      5.45 o 
  -1  -1   5       12.94        9.22      1.98 o 
   0  -1   5      732.32      743.14     23.61 o 
   1  -1   5     1909.23     1886.51     46.76 o 
   2  -1   5      469.74      457.34      9.44 o 
   3  -1   5      738.08      724.86     14.93 o 
   4  -1   5      437.06      433.25      8.42 o 
   5  -1   5      260.48      265.07     10.32 o 
   6  -1   5       32.80       25.12      3.21 o 
   7  -1   5      146.28      142.42     15.46 o 
   8  -1   5      110.88       99.22      8.41 o 
   9  -1   5       83.13       82.61      6.78 o 
  10  -1   5        2.32        3.43      1.62 o 
  11  -1   5       82.25       83.60      7.20 o 
  12  -1   5       58.04       56.38      6.94 o 
  13  -1   5        0.20       -5.40      5.09 o 
  14  -1   5        0.24        0.78      4.26 o 
 -12   0   5        0.00        4.94      5.30 o 
 -11   0   5        1.52        1.70      2.58 o 
 -10   0   5       33.68       45.53     11.21 o 
  -9   0   5      202.15      201.30     14.28 o 
  -8   0   5       51.01       45.73      5.28 o 
  -7   0   5        0.01       -2.20      4.37 o 
  -6   0   5       64.78       73.03      4.38 o 
  -5   0   5      260.08      274.34     11.88 o 
  -4   0   5      312.18      319.93     12.12 o 
  -3   0   5      313.62      367.94     12.42 o 
  -2   0   5      436.82      384.11      8.83 o 
  -1   0   5      665.87      736.00     13.36 o 
   0   0   5      771.87      738.36     18.46 o 
   1   0   5      517.35      486.59     23.47 o 
   2   0   5      473.23      473.44     12.11 o 
   3   0   5     1315.49     1261.01     20.80 o 
   4   0   5      312.39      298.22      9.18 o 
   5   0   5       43.82       42.19      3.33 o 
   6   0   5      312.31      336.57     14.63 o 
   7   0   5      287.35      282.36     19.38 o 
   8   0   5       10.45        5.40      3.05 o 
   9   0   5        3.28        3.53      2.26 o 
  10   0   5      127.50      125.51      8.75 o 
  11   0   5      321.13      306.09     14.14 o 
  12   0   5       88.78       91.60      8.83 o 
  13   0   5        0.01       -1.24      4.94 o 
  14   0   5        3.06       -2.07      3.81 o 
  15   0   5        6.43        3.73      4.00 o 
 -12   1   5        5.98       13.54      7.20 o 
 -11   1   5        5.56        4.81      3.59 o 
 -10   1   5       13.87       14.53      8.57 o 
  -9   1   5        4.80        6.16      1.52 o 
  -8   1   5      321.58      334.49     28.44 o 
  -7   1   5       18.83       25.01      4.33 o 
  -6   1   5       47.72       54.95      3.70 o 
  -5   1   5       32.89       36.14      4.10 o 
  -4   1   5       49.33       58.80      5.90 o 
  -3   1   5      119.76      139.64      6.17 o 
  -2   1   5      355.69      364.51      8.07 o 
  -1   1   5       30.63       34.65      2.92 o 
   0   1   5     1671.75     1695.04     19.77 o 
   1   1   5        4.52        3.77      0.97 o 
   2   1   5        0.06        0.60      1.10 o 
   3   1   5      538.39      542.95     12.97 o 
   4   1   5      268.84      327.94     10.54 o 
   5   1   5      560.08      529.18     14.73 o 
   6   1   5       25.94       37.97      4.08 o 
   7   1   5      316.78      324.76     21.89 o 
   8   1   5        0.76       -0.35      0.98 o 
   9   1   5        6.71        2.96      2.84 o 
  10   1   5      104.86       94.41     10.42 o 
  11   1   5        6.19        5.19      4.48 o 
  12   1   5      217.31      203.49     13.13 o 
  13   1   5       27.08       26.42      5.75 o 
  14   1   5        1.49        0.55      2.89 o 
  15   1   5        7.81       14.00      7.86 o 
 -12   2   5        6.85        7.86      4.87 o 
 -11   2   5       48.69       46.30     12.24 o 
 -10   2   5       12.51       11.84      5.84 o 
  -9   2   5      119.14       64.66     54.09 o 
  -8   2   5        8.00        6.23      2.10 o 
  -7   2   5      111.20      107.13      5.38 o 
  -6   2   5       24.53       32.95      3.13 o 
  -5   2   5       92.95       93.96      5.51 o 
  -4   2   5       85.45       81.98      6.83 o 
  -3   2   5       44.42       36.82      3.33 o 
  -2   2   5      493.45      485.89     12.70 o 
  -1   2   5     1216.98     1269.97     27.52 o 
   0   2   5      257.50      270.41      9.06 o 
   1   2   5       16.15       12.43      1.96 o 
   2   2   5      902.07      879.46     17.41 o 
   3   2   5      535.88      596.29     17.66 o 
   4   2   5       18.00       12.05      2.61 o 
   5   2   5       30.43       31.13      4.17 o 
   6   2   5       58.12       64.50      6.70 o 
   7   2   5       22.84       12.02      5.35 o 
   8   2   5      127.05      145.46     12.00 o 
   9   2   5       80.89       88.19      9.74 o 
  10   2   5      109.64      103.51     11.50 o 
  11   2   5      131.71      151.87     20.91 o 
  12   2   5        8.63       11.42      7.11 o 
  13   2   5       18.98       10.39      5.15 o 
  14   2   5        0.22       -3.32      4.00 o 
  15   2   5        4.72       15.80      8.55 o 
 -12   3   5        0.08        0.07      2.96 o 
 -11   3   5       35.14       28.64      9.78 o 
 -10   3   5       83.24       73.61     15.45 o 
  -9   3   5        1.55        0.47      1.81 o 
  -8   3   5      118.57      121.30      9.05 o 
  -7   3   5       92.38       84.57      5.24 o 
  -6   3   5        6.02        4.77      1.31 o 
  -5   3   5       39.60       38.55      3.59 o 
  -4   3   5        9.00       11.26      1.92 o 
  -3   3   5       94.44       90.15      6.40 o 
  -2   3   5      915.50      928.38     22.37 o 
  -1   3   5        1.87        2.27      1.11 o 
   0   3   5       82.34       73.27      4.42 o 
   1   3   5     1235.37     1164.51     26.82 o 
   2   3   5      792.99      805.03     17.02 o 
   3   3   5      106.82      106.86      7.57 o 
   4   3   5       88.92      113.61      8.55 o 
   5   3   5      451.45      485.53     18.81 o 
   6   3   5       51.73       51.48      6.37 o 
   7   3   5       62.41       87.31      8.76 o 
   8   3   5       35.60       29.08      4.46 o 
   9   3   5        2.42        0.54      2.02 o 
  10   3   5       61.87       59.26     12.52 o 
  11   3   5       73.40       72.22     14.41 o 
  12   3   5        9.11       22.94      9.76 o 
  13   3   5        0.17        2.76      4.41 o 
  14   3   5        8.21        9.41      6.72 o 
  15   3   5        2.05        2.40      5.66 o 
 -12   4   5       17.62       19.79      8.63 o 
 -11   4   5        1.22        1.32      4.79 o 
 -10   4   5        3.70        4.39      4.82 o 
  -9   4   5      187.62      211.64     24.23 o 
  -8   4   5        5.48        4.18      1.52 o 
  -7   4   5       51.25       54.13      4.11 o 
  -6   4   5        7.88        3.33      1.56 o 
  -5   4   5       85.85       77.14      7.80 o 
  -4   4   5      102.42      114.05      8.68 o 
  -3   4   5       49.60       55.32      3.94 o 
  -2   4   5      341.11      350.78     12.44 o 
  -1   4   5      154.14      153.52      7.35 o 
   0   4   5      958.93      896.68     17.05 o 
   1   4   5      493.82      468.37     13.87 o 
   2   4   5      308.68      295.27     11.45 o 
   3   4   5     1353.03     1463.27     70.64 o 
   4   4   5      365.82      336.32     15.65 o 
   5   4   5      704.19      774.28     25.76 o 
   6   4   5      302.45      334.31     17.32 o 
   7   4   5      534.56      543.23     52.86 o 
   8   4   5        2.30        3.72      2.06 o 
   9   4   5        8.01        6.24      2.43 o 
  10   4   5       18.78       13.35      4.99 o 
  11   4   5      479.04      496.05     39.66 o 
  12   4   5      244.97      265.38     29.92 o 
  13   4   5       39.44       35.86     10.46 o 
  14   4   5       14.15       21.02      9.11 o 
  15   4   5       11.22       16.01      8.40 o 
 -11   5   5        0.91       -0.87      4.81 o 
 -10   5   5       21.04       29.10      9.69 o 
  -9   5   5       22.63       17.88      6.60 o 
  -8   5   5       65.77       59.60     12.93 o 
  -7   5   5        5.98        2.59      6.28 o 
  -6   5   5        1.54        1.84      1.32 o 
  -5   5   5       17.06       18.82      4.92 o 
  -4   5   5      166.35      185.76     11.70 o 
  -3   5   5        3.87        4.63      0.86 o 
  -2   5   5      919.85      972.90     31.84 o 
  -1   5   5      513.10      563.49     29.23 o 
   0   5   5      500.42      464.34     13.87 o 
   1   5   5       27.75       32.81      2.96 o 
   2   5   5     1051.11      995.79     38.72 o 
   3   5   5      293.49      281.94     19.86 o 
   4   5   5        5.48       13.04      4.26 o 
   5   5   5       90.01      109.43      9.75 o 
   6   5   5      386.77      393.12     19.64 o 
   7   5   5        1.45        8.28      3.12 o 
   8   5   5      275.14      342.41     16.73 o 
   9   5   5        0.33       -5.05      4.06 o 
  10   5   5        7.51        3.05      5.19 o 
  11   5   5       24.54       22.91      8.85 o 
  12   5   5      348.93      308.24     32.90 o 
  13   5   5        3.26        5.21      5.21 o 
  14   5   5        2.22        1.12      2.23 o 
  15   5   5        0.44       -3.59      4.83 o 
 -11   6   5        8.45        1.60      4.71 o 
 -10   6   5        0.69        1.17      3.07 o 
  -9   6   5       52.52       61.06     13.85 o 
  -8   6   5       36.16       38.36     10.18 o 
  -7   6   5        1.12        2.59      1.58 o 
  -6   6   5        0.33       -1.35      1.72 o 
  -5   6   5       22.87       19.96      4.59 o 
  -4   6   5        2.91        2.20      0.99 o 
  -3   6   5       26.08       28.81      3.02 o 
  -2   6   5       20.95       17.36      2.30 o 
  -1   6   5       19.71       22.57      4.11 o 
   0   6   5      295.80      379.40     12.22 o 
   1   6   5      734.05      866.64     27.02 o 
   2   6   5       71.94       77.31     10.62 o 
   3   6   5      426.37      487.87     27.96 o 
   4   6   5      361.24      375.93     25.27 o 
   5   6   5       42.14       38.45      8.24 o 
   6   6   5       12.26       18.33      4.47 o 
   7   6   5      145.98      138.66     10.49 o 
   8   6   5       63.80       49.57      8.10 o 
   9   6   5        3.24       -2.09      4.06 o 
  10   6   5        7.94        4.71      4.32 o 
  11   6   5        0.03       -0.49      5.56 o 
  12   6   5       14.47       25.79      9.95 o 
  13   6   5        0.29       -0.23      4.89 o 
  14   6   5        0.04       -2.63      4.36 o 
 -10   7   5       24.06       22.36      8.67 o 
  -9   7   5        0.08        6.42      5.21 o 
  -8   7   5       20.80       29.11      9.49 o 
  -7   7   5        0.14       -0.35      1.08 o 
  -6   7   5      147.35      148.99      9.21 o 
  -5   7   5      109.81      102.81      7.33 o 
  -4   7   5        1.98        1.03      0.97 o 
  -3   7   5        0.16        1.14      0.88 o 
  -2   7   5        0.01       -0.09      0.53 o 
  -1   7   5        7.40        8.80      4.74 o 
   0   7   5      340.16      336.12     12.47 o 
   1   7   5       36.88       25.83      3.04 o 
   2   7   5      663.07      694.67     25.20 o 
   3   7   5      106.69       88.59     12.11 o 
   4   7   5      615.57      602.01     33.98 o 
   5   7   5        0.01        0.70      1.76 o 
   6   7   5      362.07      374.93     30.55 o 
   7   7   5       41.68       49.20      8.41 o 
   8   7   5       80.50       90.27     11.35 o 
   9   7   5       40.99       33.40      6.78 o 
  10   7   5      609.78      627.54     32.93 o 
  11   7   5      385.57      394.11     37.45 o 
  12   7   5      137.32      161.45     24.71 o 
  13   7   5        7.66       16.06      9.26 o 
  14   7   5        3.67       -2.19      3.40 o 
 -10   8   5        0.58       -3.69      4.27 o 
  -9   8   5       56.17       83.54     16.80 o 
  -8   8   5        0.94        4.55      4.72 o 
  -7   8   5        0.19        0.12      2.00 o 
  -6   8   5        0.21        0.69      1.07 o 
  -5   8   5       27.89       28.05      3.12 o 
  -4   8   5       10.55        6.33      1.77 o 
  -3   8   5      199.48      199.51     14.83 o 
  -2   8   5       87.97      107.01     10.06 o 
  -1   8   5       56.38       53.51      5.72 o 
   0   8   5      203.27      196.53      9.00 o 
   1   8   5       68.95       58.06      4.96 o 
   2   8   5       69.93       60.64      7.50 o 
   3   8   5      151.06      165.22     12.67 o 
   4   8   5        1.29        3.64      3.77 o 
   5   8   5       47.37       43.50      6.95 o 
   6   8   5       66.91       75.16     14.53 o 
   7   8   5      342.86      382.37     25.56 o 
   8   8   5       11.80        9.83      4.38 o 
   9   8   5       92.00       88.51     12.18 o 
  10   8   5      100.82      111.50     14.21 o 
  11   8   5      244.60      262.04     31.29 o 
  12   8   5        0.41        5.10      6.90 o 
  13   8   5        0.03       -1.35      3.47 o 
  14   8   5        7.12       22.12     11.21 o 
  -9   9   5        0.07       -4.37      4.39 o 
  -8   9   5        2.70       -0.87      2.58 o 
  -7   9   5        0.46        6.64      4.81 o 
  -6   9   5       11.11       13.18      3.15 o 
  -5   9   5        1.02       -0.36      0.54 o 
  -4   9   5        0.12       -5.30      5.80 o 
  -3   9   5       48.94       49.16     10.84 o 
  -2   9   5       37.80       50.15     10.28 o 
  -1   9   5        3.17        7.65      4.04 o 
   0   9   5      196.13      243.74     21.94 o 
   1   9   5       22.49       13.97      3.94 o 
   2   9   5       41.93       38.57      6.63 o 
   3   9   5      121.10      122.63     17.79 o 
   4   9   5       30.76       22.68      7.69 o 
   5   9   5       20.30       18.68      7.05 o 
   6   9   5        0.04        1.16      2.97 o 
   7   9   5      113.19      132.29     14.23 o 
   8   9   5       90.85       95.54     12.78 o 
   9   9   5        4.77        1.64      4.11 o 
  10   9   5       34.10       41.71      8.79 o 
  11   9   5       16.93       26.45      7.10 o 
  12   9   5        0.00       -7.55      8.14 o 
  13   9   5        0.96        1.93      3.65 o 
  -8  10   5        0.68       -1.55      3.39 o 
  -7  10   5       21.37       12.24      4.59 o 
  -6  10   5       27.15       28.48      6.41 o 
  -5  10   5        0.20       -0.25      1.17 o 
  -4  10   5        5.93        4.29      3.33 o 
  -3  10   5       17.72       23.30      7.93 o 
  -2  10   5        0.69       -1.21      2.07 o 
  -1  10   5       11.50        9.64      5.54 o 
   0  10   5       20.59       27.73      8.36 o 
   1  10   5       35.41       38.75     10.00 o 
   2  10   5       35.55       43.38      6.98 o 
   3  10   5      131.13      130.32     12.41 o 
   4  10   5        1.67        0.04      2.92 o 
   5  10   5       15.92       20.42      7.67 o 
   6  10   5        1.02        9.15      6.31 o 
   7  10   5      152.62      151.37     15.72 o 
   8  10   5        4.78        2.06      3.25 o 
   9  10   5      105.29      110.66     14.35 o 
  10  10   5      120.49      140.61     18.19 o 
  11  10   5       32.09       27.41      8.73 o 
  12  10   5        1.45        1.77      3.65 o 
  13  10   5        3.54        8.05      8.08 o 
  -7  11   5        0.08       -6.01      4.01 o 
  -6  11   5        3.46       -8.86      5.91 o 
  -5  11   5        0.10        4.16      3.65 o 
  -4  11   5       36.17       43.08     11.13 o 
  -3  11   5       21.50       18.95      7.30 o 
  -2  11   5        0.12        3.75      2.37 o 
  -1  11   5       29.76       23.85      8.48 o 
   0  11   5        2.16        4.20      2.42 o 
   1  11   5        5.19        7.75      3.25 o 
   2  11   5      131.81      155.35     13.82 o 
   3  11   5        1.81        1.38      3.01 o 
   4  11   5        0.30       -9.58      6.39 o 
   5  11   5       87.65      131.42     20.93 o 
   6  11   5      235.64      235.54     28.52 o 
   7  11   5       38.50       41.87      8.71 o 
   8  11   5      180.58      187.96     19.01 o 
   9  11   5      136.71      143.35     16.76 o 
  10  11   5       34.58       34.34      8.53 o 
  11  11   5        1.00        8.03      4.74 o 
  12  11   5        0.21      -11.32      7.55 o 
  -6  12   5        4.75        1.87      4.02 o 
  -5  12   5        0.05        0.63      2.45 o 
  -4  12   5        0.53       -1.54      3.58 o 
  -3  12   5        3.69        6.21      4.88 o 
  -2  12   5        0.05       -2.56      3.66 o 
  -1  12   5       18.12        5.35      3.15 o 
   0  12   5        0.30       -3.33      5.13 o 
   1  12   5        1.46        0.06      2.68 o 
   2  12   5        0.60        0.80      0.91 o 
   3  12   5        8.50        8.23      3.49 o 
   4  12   5        1.60        3.59      2.96 o 
   5  12   5        0.09       11.98      6.96 o 
   6  12   5       59.81       90.69     20.17 o 
   7  12   5       21.93       15.51      8.91 o 
   8  12   5        0.30       -5.60      7.28 o 
   9  12   5       10.21        2.85      8.99 o 
  10  12   5        0.79       10.17      5.60 o 
  11  12   5        1.26       -0.01      3.88 o 
  -5  13   5       12.66       13.08      7.61 o 
  -4  13   5       13.66       25.92      9.91 o 
  -3  13   5        0.60        3.45      2.49 o 
  -2  13   5        0.01       -2.16      3.41 o 
  -1  13   5        0.72       -3.60      4.18 o 
   0  13   5        0.89       -6.58      5.13 o 
   1  13   5       32.41       28.24      9.83 o 
   2  13   5       17.69       18.07      2.90 o 
   3  13   5        0.14        0.50      1.35 o 
   4  13   5        4.56        1.73      2.46 o 
   5  13   5        2.72       12.46      5.21 o 
   6  13   5       92.87       92.50     19.29 o 
   7  13   5        0.18        1.00      3.22 o 
   8  13   5       13.40        2.55      2.86 o 
   9  13   5       15.78        6.28     16.47 o 
  10  13   5        2.92       -0.49      2.29 o 
  -3  14   5        0.04      -12.16      8.11 o 
  -2  14   5        1.69       -2.66      2.58 o 
  -1  14   5        0.31       -7.94      5.69 o 
   0  14   5        2.39        7.84      5.75 o 
   1  14   5       25.92       18.38      9.70 o 
   2  14   5        0.32        3.74      2.56 o 
   3  14   5        2.67        2.63      2.61 o 
   4  14   5       11.53       11.56      5.46 o 
   5  14   5       11.44       10.11      3.67 o 
   6  14   5       16.92       15.23      4.71 o 
   7  14   5       18.21       15.92      7.08 o 
   8  14   5       29.06       25.64      8.12 o 
   0  15   5        1.13       11.31      6.57 o 
   1  15   5        0.87        3.22      5.54 o 
   2  15   5        3.76        0.74      7.20 o 
   3  15   5        0.22       -1.02      7.34 o 
   4  15   5        2.49        0.10      2.10 o 
   5  15   5        1.56        3.05      4.86 o 
   6  15   5        2.80        2.15      3.13 o 
  -4 -12   6        2.81       -5.70      3.80 o 
  -3 -12   6        3.09        3.35      5.17 o 
  -2 -12   6        2.65        7.03      3.94 o 
  -1 -12   6        2.21        3.02      3.05 o 
   0 -12   6        0.46        1.84      2.78 o 
   1 -12   6        4.21       -1.94      4.26 o 
   2 -12   6        1.96        4.22      4.19 o 
   3 -12   6        0.01        3.63      5.45 o 
   4 -12   6        2.24        5.46      3.77 o 
  -6 -11   6        4.02       -0.56      2.72 o 
  -5 -11   6       19.71       18.82      5.84 o 
  -4 -11   6        5.73       -0.29      1.63 o 
  -3 -11   6       22.04       20.74      4.92 o 
  -2 -11   6       26.51       14.90      5.09 o 
  -1 -11   6       22.64       20.14      6.06 o 
   0 -11   6        0.92        0.48      1.82 o 
   1 -11   6       29.06       35.56     11.13 o 
   2 -11   6        2.42        1.22      2.59 o 
   3 -11   6        5.20        4.03      3.34 o 
   4 -11   6        2.36        6.12      3.71 o 
   5 -11   6       10.88       17.04      7.48 o 
   6 -11   6        4.21        2.79      3.57 o 
   7 -11   6        0.19        2.52      3.21 o 
  -7 -10   6        0.54        1.92      2.28 o 
  -6 -10   6        3.35        0.57      2.44 o 
  -5 -10   6        0.38        1.69      1.58 o 
  -4 -10   6        1.15        1.86      1.48 o 
  -3 -10   6        0.18        0.10      2.36 o 
  -2 -10   6       21.20       29.03      3.39 o 
  -1 -10   6        0.02       -3.70      2.78 o 
   0 -10   6        0.50       -4.04      2.69 o 
   1 -10   6        0.06        3.81      3.00 o 
   2 -10   6       48.64       54.40     17.59 o 
   3 -10   6        7.08        0.66      2.22 o 
   4 -10   6       22.13       17.76      7.85 o 
   5 -10   6       10.26        1.08      2.17 o 
   6 -10   6        0.43        1.20      3.85 o 
   7 -10   6        0.36        0.81      2.95 o 
   8 -10   6        0.59       -3.97      2.65 o 
  -8  -9   6        1.71        1.58      4.27 o 
  -7  -9   6        5.33        2.86      1.67 o 
  -6  -9   6        3.83       -0.89      1.79 o 
  -5  -9   6       20.00       18.62      3.68 o 
  -4  -9   6        8.78       10.48      2.81 o 
  -3  -9   6       16.32       15.08      2.61 o 
  -2  -9   6        3.23        2.69      1.11 o 
  -1  -9   6       13.10       10.39      1.60 o 
   0  -9   6       22.62       28.69      4.13 o 
   1  -9   6        0.60       -0.40      1.48 o 
   2  -9   6        8.17       19.42      5.60 o 
   3  -9   6       15.53       14.43      4.38 o 
   4  -9   6        0.18        3.40      2.86 o 
   5  -9   6       21.05       16.96      4.64 o 
   6  -9   6        2.08       31.89      6.61 o 
   7  -9   6        4.02        3.67      2.39 o 
   8  -9   6       11.55        2.72      3.79 o 
   9  -9   6        5.14        8.84      3.49 o 
  -9  -8   6        0.78        2.06      2.84 o 
  -8  -8   6        0.52        4.72      1.83 o 
  -7  -8   6       22.70       26.85      4.72 o 
  -6  -8   6       24.37       27.54      4.39 o 
  -5  -8   6       16.32       14.47      2.62 o 
  -4  -8   6       44.82       48.25      5.55 o 
  -3  -8   6      202.18      194.40      9.46 o 
  -2  -8   6       45.88       50.08      4.36 o 
  -1  -8   6        3.14        5.23      1.26 o 
   0  -8   6      166.80      171.03     12.43 o 
   1  -8   6        7.28        6.26      2.16 o 
   2  -8   6       91.49       92.91      8.76 o 
   3  -8   6       44.22       53.59      6.73 o 
   4  -8   6        0.00        3.24      2.03 o 
   5  -8   6        1.93        0.93      2.30 o 
   6  -8   6       23.21       23.06      5.27 o 
   7  -8   6        0.28        3.21      2.51 o 
   8  -8   6        5.30        5.47      2.61 o 
   9  -8   6        6.12        5.38      2.63 o 
  10  -8   6       30.47       35.95      7.16 o 
 -10  -7   6        0.62       10.38      6.66 o 
  -9  -7   6        2.22        5.91      3.86 o 
  -8  -7   6       21.10       25.32      4.56 o 
  -7  -7   6       21.13       22.31      4.04 o 
  -6  -7   6        1.04        0.50      2.45 o 
  -5  -7   6        0.42       -1.78      1.31 o 
  -4  -7   6       12.94       11.36      2.03 o 
  -3  -7   6      388.46      395.65     12.61 o 
  -2  -7   6        0.32       -1.13      1.69 o 
  -1  -7   6       59.98       53.00      3.74 o 
   0  -7   6       18.48       21.24      3.13 o 
   1  -7   6      213.85      200.88      8.02 o 
   2  -7   6        2.65        1.80      1.77 o 
   3  -7   6      212.11      231.03     11.57 o 
   4  -7   6      101.16      116.83      9.54 o 
   5  -7   6        1.46        4.28      4.05 o 
   6  -7   6        1.55       -1.17      5.58 o 
   7  -7   6        1.15        1.57      1.46 o 
   8  -7   6       21.56       22.98      3.25 o 
   9  -7   6        7.80       12.11      2.62 o 
  10  -7   6       22.65       21.50      7.85 o 
  11  -7   6        1.71        2.10      1.91 o 
 -10  -6   6        3.03        2.73      3.92 o 
  -9  -6   6        0.08       -0.49      2.58 o 
  -8  -6   6       10.37        9.36      2.79 o 
  -7  -6   6        0.51       -0.03      1.85 o 
  -6  -6   6       18.88       20.03      4.57 o 
  -5  -6   6       11.65        7.99      1.84 o 
  -4  -6   6       22.16       18.96      2.55 o 
  -3  -6   6       12.09       10.83      1.86 o 
  -2  -6   6       83.63       85.21      4.57 o 
  -1  -6   6        9.37       15.39      1.76 o 
   0  -6   6       45.78       82.90      5.57 o 
   1  -6   6       36.26       34.87      3.46 o 
   2  -6   6       17.35        9.68      2.77 o 
   3  -6   6       10.58      117.89      9.46 o 
   4  -6   6       83.43       89.44      8.12 o 
   5  -6   6       48.47       54.26      8.11 o 
   6  -6   6        0.42        7.37      1.87 o 
   7  -6   6       26.03       21.23      3.03 o 
   8  -6   6      131.69      136.17      4.95 o 
   9  -6   6       22.22       35.13      3.55 o 
  10  -6   6       16.24       22.79      5.33 o 
  11  -6   6       12.23       18.43      3.66 o 
  12  -6   6        9.81       10.15      2.74 o 
 -11  -5   6       29.82       39.20     11.91 o 
 -10  -5   6        2.58       -1.06      3.27 o 
  -9  -5   6        9.54        4.32      2.81 o 
  -8  -5   6       12.76       13.63      3.09 o 
  -7  -5   6       40.36       37.47      5.17 o 
  -6  -5   6        0.28       -2.12      1.94 o 
  -5  -5   6      177.62      183.54      8.65 o 
  -4  -5   6      382.60      394.63     10.85 o 
  -3  -5   6       29.65       29.63      2.79 o 
  -2  -5   6      253.37      249.90      8.46 o 
  -1  -5   6      647.12      713.89     17.03 o 
   0  -5   6        3.98        5.59      0.94 o 
   1  -5   6      210.43      187.81      6.76 o 
   2  -5   6      132.21      148.58      7.66 o 
   3  -5   6       17.96       29.07      3.35 o 
   4  -5   6       32.42       55.09      5.28 o 
   5  -5   6       96.86       93.92      9.85 o 
   6  -5   6        9.47        4.72      1.35 o 
   7  -5   6       26.18       25.30      3.34 o 
   8  -5   6      108.65       92.30      5.33 o 
   9  -5   6      116.30      111.05      9.91 o 
  10  -5   6       23.78       25.05      4.95 o 
  11  -5   6       42.75       54.52      7.24 o 
  12  -5   6        0.66       -0.04      1.56 o 
  13  -5   6        3.37        0.25      2.15 o 
 -11  -4   6        0.63       -2.90      3.77 o 
 -10  -4   6        1.19        3.31      4.37 o 
  -9  -4   6       79.12       95.57     15.96 o 
  -8  -4   6        1.17        5.37      4.93 o 
  -7  -4   6       13.81        7.92      2.12 o 
  -6  -4   6        6.25        5.03      1.51 o 
  -5  -4   6      229.71      229.40      9.37 o 
  -4  -4   6      846.02      859.39     17.20 o 
  -3  -4   6      121.21      111.10      6.43 o 
  -2  -4   6      520.85      510.03     17.14 o 
  -1  -4   6      433.79      455.52     15.06 o 
   0  -4   6       59.40       42.55      2.79 o 
   1  -4   6       56.36       49.80      2.91 o 
   2  -4   6       92.65       90.01      6.22 o 
   3  -4   6        0.37        0.92      1.47 o 
   4  -4   6        5.80        2.85      0.99 o 
   5  -4   6       40.78       35.32      3.42 o 
   6  -4   6        4.77        3.31      1.40 o 
   7  -4   6       42.28       38.69      3.09 o 
   8  -4   6      213.49      222.42      8.76 o 
   9  -4   6       21.07       20.53      3.37 o 
  10  -4   6       56.07       59.99      5.30 o 
  11  -4   6        0.45        2.42      3.77 o 
  12  -4   6       24.13       28.87      5.66 o 
  13  -4   6       10.32       18.40      4.89 o 
 -11  -3   6        0.00       -1.42      2.42 o 
 -10  -3   6        2.79       -3.17      3.75 o 
  -9  -3   6       89.37       97.99     16.44 o 
  -8  -3   6        3.70        0.16      2.39 o 
  -7  -3   6       71.70       67.86      4.58 o 
  -6  -3   6        3.12        1.74      1.57 o 
  -5  -3   6       69.56       57.24      4.42 o 
  -4  -3   6        1.27        1.09      0.86 o 
  -3  -3   6       72.08       81.82      4.93 o 
  -2  -3   6      222.70      224.16      7.84 o 
  -1  -3   6      442.73      440.50     12.89 o 
   0  -3   6        0.64       50.26      7.16 o 
   1  -3   6      422.29      420.44     10.93 o 
   2  -3   6      113.68       91.55      4.55 o 
   3  -3   6        0.24      168.81     26.85 o 
   4  -3   6        2.94        5.47      1.40 o 
   5  -3   6       51.59       62.60      4.65 o 
   6  -3   6      171.47      245.71     12.28 o 
   7  -3   6      262.08      256.59      8.92 o 
   8  -3   6       90.19      110.39      6.35 o 
   9  -3   6        8.14        8.02      2.11 o 
  10  -3   6       11.50       10.87      2.20 o 
  11  -3   6       35.62       34.55      4.15 o 
  12  -3   6        0.00       -0.90      1.88 o 
  13  -3   6        3.91        5.50      4.72 o 
  14  -3   6        0.03       -1.77      3.18 o 
 -12  -2   6       20.43       26.02      9.92 o 
 -11  -2   6        0.02        0.20      3.54 o 
 -10  -2   6        1.40       -7.23      5.80 o 
  -9  -2   6        1.39        6.96      4.91 o 
  -8  -2   6       49.92       41.45      5.39 o 
  -7  -2   6        2.82        1.07      2.95 o 
  -6  -2   6      107.86      106.83      5.51 o 
  -5  -2   6      123.81      121.63      7.12 o 
  -4  -2   6       66.83       68.05      5.95 o 
  -3  -2   6     1596.59     1660.76     27.07 o 
  -2  -2   6     1134.62     1237.93     21.48 o 
  -1  -2   6      136.64      116.38      5.64 o 
   0  -2   6       24.82       14.14      1.83 o 
   1  -2   6      991.92     1019.19     29.65 o 
   2  -2   6      240.36      286.18      7.18 o 
   3  -2   6      629.37      656.40     27.75 o 
   4  -2   6      131.44      137.81      7.62 o 
   5  -2   6       64.81       68.75      3.46 o 
   6  -2   6      148.83      154.76      6.48 o 
   7  -2   6      270.78      272.04      9.65 o 
   8  -2   6      170.82      165.01      9.33 o 
   9  -2   6        7.57       11.42      2.51 o 
  10  -2   6      200.93      173.18     10.34 o 
  11  -2   6        4.38        5.32      2.34 o 
  12  -2   6       32.99       28.68      5.31 o 
  13  -2   6        4.43        6.78      5.08 o 
  14  -2   6       49.88       66.50     14.17 o 
 -12  -1   6        0.36       -1.51      3.51 o 
 -11  -1   6        0.00       -1.78      3.17 o 
 -10  -1   6       38.90       37.61     10.66 o 
  -9  -1   6        0.42       -1.93      1.29 o 
  -8  -1   6        1.35       -0.52      1.34 o 
  -7  -1   6       96.50      107.92      7.46 o 
  -6  -1   6      296.16      295.03     25.70 o 
  -5  -1   6      366.84      352.28     14.38 o 
  -4  -1   6        9.89       13.71      3.43 o 
  -3  -1   6      434.81      481.81     21.33 o 
  -2  -1   6      752.10      727.77     15.39 o 
  -1  -1   6       16.49       27.06      3.05 o 
   0  -1   6        7.19        8.97      2.10 o 
   1  -1   6        4.50        1.71      0.88 o 
   2  -1   6       72.70       69.28      3.80 o 
   3  -1   6       22.26       25.18      2.69 o 
   4  -1   6      805.11      864.06     18.37 o 
   5  -1   6       64.91       69.93      4.17 o 
   6  -1   6        0.07       -0.02      0.60 o 
   7  -1   6      349.99      361.69     13.96 o 
   8  -1   6       44.55       41.00      7.25 o 
   9  -1   6       21.44       21.90      3.49 o 
  10  -1   6       88.55      100.49      8.01 o 
  11  -1   6       93.69       94.23      8.01 o 
  12  -1   6        0.10       -0.29      1.84 o 
  13  -1   6       13.37       16.60      3.79 o 
  14  -1   6       12.84       15.76      8.04 o 
 -12   0   6        2.50       -4.43      4.67 o 
 -11   0   6        9.66       14.70      7.77 o 
 -10   0   6       63.26       67.00     14.27 o 
  -9   0   6       16.70       24.40      6.25 o 
  -8   0   6       13.53       15.88      2.71 o 
  -7   0   6       10.37        4.79      2.14 o 
  -6   0   6       93.32      109.65     14.95 o 
  -5   0   6      103.93       96.42      9.46 o 
  -4   0   6       12.54       27.23      4.80 o 
  -3   0   6      795.90      812.29     17.53 o 
  -2   0   6      284.92      255.41      7.60 o 
  -1   0   6      277.09      343.13     10.14 o 
   0   0   6      853.77      912.50     14.98 o 
   1   0   6       15.67       18.33      2.15 o 
   2   0   6       45.08       36.23      2.97 o 
   3   0   6       20.33       77.59      6.29 o 
   4   0   6       27.53       25.08      2.35 o 
   5   0   6      236.23      257.41      8.39 o 
   6   0   6       47.39       88.47      8.35 o 
   7   0   6      650.71      656.21     29.26 o 
   8   0   6        3.43        1.53      1.31 o 
   9   0   6        0.18        0.82      2.61 o 
  10   0   6       99.69       77.82      9.02 o 
  11   0   6       61.62       59.74      6.36 o 
  12   0   6       34.98       43.77      6.66 o 
  13   0   6        0.51        2.39      2.15 o 
  14   0   6        7.51        4.70      4.84 o 
  15   0   6        2.88       -1.20      2.97 o 
 -12   1   6        0.02      -11.54      7.69 o 
 -11   1   6        5.54        1.55      4.74 o 
 -10   1   6        0.22       -2.84      2.92 o 
  -9   1   6        0.01       -0.55      1.99 o 
  -8   1   6       34.62       37.59      5.89 o 
  -7   1   6        4.69        3.38      0.93 o 
  -6   1   6       29.54       31.88      3.90 o 
  -5   1   6      144.96      137.36     12.48 o 
  -4   1   6      585.62      617.71     21.35 o 
  -3   1   6     1236.29     1358.64     23.10 o 
  -2   1   6       13.74       11.60      1.41 o 
  -1   1   6       45.22       53.65      3.94 o 
   0   1   6      517.40      630.31     10.72 o 
   1   1   6        7.73        7.44      1.38 o 
   2   1   6       71.55       54.41      3.38 o 
   3   1   6      268.81      239.69      8.72 o 
   4   1   6       71.03       57.58      4.35 o 
   5   1   6      192.58      209.52      9.04 o 
   6   1   6      499.65      572.66     16.41 o 
   7   1   6      650.11      652.35     22.26 o 
   8   1   6        1.04        0.23      1.67 o 
   9   1   6      746.69      747.46     34.24 o 
  10   1   6        0.97       -7.70      6.68 o 
  11   1   6       76.82       79.68     14.90 o 
  12   1   6        0.66       -2.19      1.93 o 
  13   1   6       68.58       60.23     11.65 o 
  14   1   6       38.61       52.95     13.45 o 
  15   1   6        0.53        0.10      3.80 o 
 -11   2   6       18.00        7.97      5.62 o 
 -10   2   6        0.08        7.04      6.06 o 
  -9   2   6        0.50        8.60      6.41 o 
  -8   2   6        2.75       -2.83      4.85 o 
  -7   2   6      200.31      178.86      7.56 o 
  -6   2   6      300.37      288.51     10.48 o 
  -5   2   6       81.14       82.09      7.64 o 
  -4   2   6      116.16      146.70      8.48 o 
  -3   2   6      407.60      404.47     11.53 o 
  -2   2   6      257.88      251.34     11.46 o 
  -1   2   6     1469.72     1535.34     27.83 o 
   0   2   6      298.41      231.04      6.61 o 
   1   2   6       25.46       20.02      2.22 o 
   2   2   6       29.27       30.07      2.81 o 
   3   2   6     1036.08     1250.48     23.19 o 
   4   2   6       28.20       22.17      2.83 o 
   5   2   6       60.82       57.91      5.81 o 
   6   2   6      350.24      413.91     17.18 o 
   7   2   6     1029.51     1067.12     30.77 o 
   8   2   6       51.80       46.16      6.56 o 
   9   2   6      285.98      295.97     17.96 o 
  10   2   6       49.17       48.36      7.64 o 
  11   2   6       20.47       16.47      6.78 o 
  12   2   6        8.34       45.17     11.92 o 
  13   2   6       49.41       48.30      6.86 o 
  14   2   6        0.00        8.74      6.04 o 
  15   2   6        2.42        4.16      5.69 o 
 -11   3   6       37.12       48.76     13.13 o 
 -10   3   6       10.18        5.62      5.20 o 
  -9   3   6       32.25       39.65     10.84 o 
  -8   3   6        0.18       -2.04      2.09 o 
  -7   3   6       10.58       12.88      2.44 o 
  -6   3   6        9.71       11.65      3.44 o 
  -5   3   6       17.41       21.64      2.88 o 
  -4   3   6      312.53      300.39     19.69 o 
  -3   3   6       56.20       98.18      6.31 o 
  -2   3   6      829.22      821.39     22.70 o 
  -1   3   6     1035.90     1107.68     27.31 o 
   0   3   6      475.29      507.60     12.09 o 
   1   3   6      219.22      246.14     16.60 o 
   2   3   6      367.01      406.90     12.64 o 
   3   3   6      958.10      995.54     31.90 o 
   4   3   6      342.10      394.83     13.10 o 
   5   3   6      146.48      183.88     11.36 o 
   6   3   6     1170.40     1259.49     33.75 o 
   7   3   6       49.69       67.73      6.52 o 
   8   3   6       53.66       49.97      6.04 o 
   9   3   6       64.47       64.30      8.57 o 
  10   3   6        8.17       11.82      5.23 o 
  11   3   6        5.27        0.23      4.40 o 
  12   3   6        4.34        1.19      2.44 o 
  13   3   6       20.24       23.29      8.85 o 
  14   3   6        6.87        4.44      4.45 o 
  15   3   6        2.02        0.08      5.19 o 
 -11   4   6       15.22       17.72      8.06 o 
 -10   4   6        0.00       -3.08      4.36 o 
  -9   4   6       65.30       46.99     11.81 o 
  -8   4   6        0.34        2.31      1.41 o 
  -7   4   6        1.79        3.11      1.52 o 
  -6   4   6        1.78        2.07      1.12 o 
  -5   4   6       64.77       55.42      6.36 o 
  -4   4   6      317.56      303.74     19.55 o 
  -3   4   6        7.24       10.26      2.28 o 
  -2   4   6       50.31       44.31      4.77 o 
  -1   4   6        3.17       17.59      2.27 o 
   0   4   6       36.88       29.36      2.92 o 
   1   4   6      129.01      135.30      9.71 o 
   2   4   6       92.93       71.65      5.05 o 
   3   4   6      507.52      476.25     14.25 o 
   4   4   6       99.33       94.08      8.16 o 
   5   4   6      854.95      868.59     35.91 o 
   6   4   6      442.18      477.26     20.82 o 
   7   4   6       33.80       35.42      5.80 o 
   8   4   6      395.25      393.44     17.35 o 
   9   4   6       25.07       19.70      3.79 o 
  10   4   6        1.05        0.56      3.29 o 
  11   4   6        0.69       -3.08      5.88 o 
  12   4   6        5.27        4.20      4.45 o 
  13   4   6       57.54       68.93     16.17 o 
  14   4   6        0.25        0.83      3.05 o 
  15   4   6        0.15       -2.59      4.49 o 
 -11   5   6        2.57       -4.66      4.81 o 
 -10   5   6        0.86        7.27      3.78 o 
  -9   5   6       20.92       18.35      7.73 o 
  -8   5   6       61.51       62.26      7.02 o 
  -7   5   6      192.98      179.64     12.23 o 
  -6   5   6       10.13        9.22      3.12 o 
  -5   5   6       75.05       78.82     10.98 o 
  -4   5   6      104.27       95.99      6.45 o 
  -3   5   6       60.22       53.26      4.17 o 
  -2   5   6      804.71      828.01     22.15 o 
  -1   5   6      297.80      299.68      8.85 o 
   0   5   6      138.54      121.39     13.76 o 
   1   5   6      186.39      157.63     15.78 o 
   2   5   6      259.68      291.10     10.44 o 
   3   5   6      567.67      518.28     15.16 o 
   4   5   6        0.41        0.03      1.57 o 
   5   5   6     1658.30     1854.70     55.84 o 
   6   5   6     1599.51     1729.15     57.40 o 
   7   5   6      318.89      362.40     23.48 o 
   8   5   6       68.67       76.03      8.07 o 
   9   5   6       49.05       44.21      7.27 o 
  10   5   6        0.01        0.45      2.53 o 
  11   5   6      154.90      130.37     20.72 o 
  12   5   6       20.69       13.22      7.05 o 
  13   5   6        4.34       14.85      7.77 o 
  14   5   6        5.44       19.17      9.89 o 
  15   5   6       27.88       34.40     12.29 o 
 -10   6   6        9.60        4.30      3.98 o 
  -9   6   6        0.14        2.12      5.08 o 
  -8   6   6       14.79       11.85      7.00 o 
  -7   6   6        6.26        8.26      2.94 o 
  -6   6   6        6.42        8.75      2.83 o 
  -5   6   6      158.64      156.01      8.62 o 
  -4   6   6        1.30        1.69      1.13 o 
  -3   6   6      128.17      168.16      7.83 o 
  -2   6   6       23.19       31.09      3.85 o 
  -1   6   6      255.47      223.15     11.47 o 
   0   6   6       53.32      190.60     10.91 o 
   1   6   6       81.13       67.52     10.71 o 
   2   6   6     1452.30     1524.48     38.62 o 
   3   6   6      981.01     1137.30     45.55 o 
   4   6   6      183.91      181.61     12.94 o 
   5   6   6      259.28      292.76     17.11 o 
   6   6   6       22.27       45.88     14.15 o 
   7   6   6       75.48       80.64      9.47 o 
   8   6   6        9.61        8.11      3.80 o 
   9   6   6        4.23       -0.53      3.64 o 
  10   6   6       41.25       47.48      8.72 o 
  11   6   6        0.94        1.13      5.73 o 
  12   6   6       65.97       52.18     13.40 o 
  13   6   6        2.38        1.73      3.51 o 
  14   6   6        9.71        6.13      5.85 o 
 -10   7   6       19.69       29.40     11.12 o 
  -9   7   6        2.67        0.92      2.87 o 
  -8   7   6        5.40        3.91      4.61 o 
  -7   7   6        6.17        2.96      2.14 o 
  -6   7   6       10.51        8.76      2.34 o 
  -5   7   6        2.20        3.66      1.49 o 
  -4   7   6        1.60        0.81      1.65 o 
  -3   7   6       11.97        9.48      1.94 o 
  -2   7   6      215.42      223.41     12.71 o 
  -1   7   6        4.70        4.24      2.77 o 
   0   7   6        5.80        6.24      2.45 o 
   1   7   6        0.15        0.40      1.33 o 
   2   7   6      282.26      313.83     16.62 o 
   3   7   6      197.97      219.01     19.74 o 
   4   7   6      424.48      424.91     21.01 o 
   5   7   6        2.91        3.45      1.49 o 
   6   7   6      112.35      109.55     16.68 o 
   7   7   6      176.88      180.95     22.48 o 
   8   7   6      172.74      169.73     16.03 o 
   9   7   6       10.01        3.24      3.48 o 
  10   7   6       12.73        8.18      3.51 o 
  11   7   6       46.58       53.25     13.91 o 
  12   7   6       53.05       64.49     15.51 o 
  13   7   6        0.03        1.86      5.81 o 
  14   7   6        6.52        9.69      6.67 o 
  -9   8   6        1.58        1.28      3.46 o 
  -8   8   6       39.81       35.20     10.94 o 
  -7   8   6        2.51        5.92      2.37 o 
  -6   8   6       29.21       24.75      4.69 o 
  -5   8   6        3.39        0.69      1.59 o 
  -4   8   6        1.08        1.30      2.00 o 
  -3   8   6      178.28      183.66     14.75 o 
  -2   8   6        7.11       10.66      2.41 o 
  -1   8   6       10.85        2.61      2.07 o 
   0   8   6        3.25        5.91      3.49 o 
   1   8   6      258.74      263.20     14.45 o 
   2   8   6      246.47      207.87     18.08 o 
   3   8   6       13.82       16.52      6.66 o 
   4   8   6      739.77      830.44     46.23 o 
   5   8   6      357.80      392.03     32.39 o 
   6   8   6      128.30      138.85     19.41 o 
   7   8   6      132.27      153.12     21.16 o 
   8   8   6       10.88       11.40      4.53 o 
   9   8   6       10.60        8.36      3.17 o 
  10   8   6      116.47      121.84     21.56 o 
  11   8   6        4.63        9.18      5.44 o 
  12   8   6        7.68       12.25      7.05 o 
  13   8   6        0.51        1.26      6.74 o 
  14   8   6       79.34      118.84     23.54 o 
  -9   9   6        4.00        5.70      5.94 o 
  -8   9   6        1.99        1.10      2.34 o 
  -7   9   6        2.10        8.15      5.62 o 
  -6   9   6       29.42       24.25      5.98 o 
  -5   9   6        4.10        4.97      5.09 o 
  -4   9   6       30.97       38.52      7.23 o 
  -3   9   6       25.52       34.42      9.45 o 
  -2   9   6        0.83        0.80      1.16 o 
  -1   9   6        4.01        4.50      4.00 o 
   0   9   6        2.61       64.50     13.29 o 
   1   9   6      215.60      258.80     15.32 o 
   2   9   6      254.36      258.25     25.42 o 
   3   9   6        0.68       54.94     12.26 o 
   4   9   6        0.68        3.31      3.12 o 
   5   9   6       13.91       20.48      7.70 o 
   6   9   6        1.06       25.11     10.33 o 
   7   9   6       16.08       12.06      7.11 o 
   8   9   6        2.05        2.89      2.63 o 
   9   9   6        5.81        7.37      3.70 o 
  10   9   6        0.31       -1.37      3.09 o 
  11   9   6       38.31       48.96     10.12 o 
  12   9   6        1.73       -0.14      5.63 o 
  13   9   6        1.12        4.89      6.37 o 
  -8  10   6        1.22        2.79      3.12 o 
  -7  10   6        0.03       -3.50      2.87 o 
  -6  10   6        0.90       -0.55      1.82 o 
  -5  10   6        1.65        1.60      2.95 o 
  -4  10   6        1.37       -6.54      4.54 o 
  -3  10   6       83.77      110.44     17.56 o 
  -2  10   6        0.47        6.99      4.86 o 
  -1  10   6       45.86       51.50     11.92 o 
   0  10   6        0.69        0.81      4.00 o 
   1  10   6        0.00        0.63      3.30 o 
   2  10   6        3.19        1.69      3.14 o 
   3  10   6      109.39      113.59     17.67 o 
   4  10   6        2.31       -2.23      5.44 o 
   5  10   6       47.50       49.79     12.38 o 
   6  10   6      126.63      150.53     22.30 o 
   7  10   6       31.36       28.38      9.85 o 
   8  10   6       36.68       41.08      8.38 o 
   9  10   6        0.05       -0.01      3.49 o 
  10  10   6       12.61       16.35      5.90 o 
  11  10   6       10.19        9.60      4.39 o 
  12  10   6        1.44       -3.06      4.33 o 
  13  10   6        1.21        4.72      5.22 o 
  -7  11   6        2.47       -1.45      7.37 o 
  -6  11   6        4.83        8.81      5.83 o 
  -5  11   6        2.71        6.46      4.41 o 
  -4  11   6       64.56       59.79     14.12 o 
  -3  11   6        2.63        4.07      3.61 o 
  -2  11   6        0.04       -6.12      4.68 o 
  -1  11   6       15.04       13.18      7.15 o 
   0  11   6       75.19       72.57     14.47 o 
   1  11   6        7.89        8.91      3.20 o 
   2  11   6        6.30        8.94      3.43 o 
   3  11   6      114.76      108.98     11.86 o 
   4  11   6       22.00       23.14      8.68 o 
   5  11   6       57.46       50.49     13.39 o 
   6  11   6      199.31      254.32     30.00 o 
   7  11   6       46.58       51.96     13.72 o 
   8  11   6       29.24       28.87      7.47 o 
   9  11   6        0.79       -7.20      4.80 o 
  10  11   6        0.05       -1.24      3.81 o 
  11  11   6       22.14       15.52      6.32 o 
  12  11   6        0.78        1.09      3.10 o 
  -6  12   6        0.95        2.91      4.29 o 
  -5  12   6        0.07       -6.38      4.99 o 
  -4  12   6        1.32       -0.90      3.51 o 
  -3  12   6        0.97       -0.59      2.74 o 
  -2  12   6        0.92        0.83      3.53 o 
  -1  12   6        5.72        7.97      5.54 o 
   0  12   6       12.83       12.44      5.87 o 
   1  12   6       13.05       13.96      4.27 o 
   2  12   6        0.22        0.39      2.02 o 
   3  12   6        2.43        6.36      2.72 o 
   4  12   6       23.00       17.94      5.20 o 
   5  12   6        0.67       -1.14      3.66 o 
   6  12   6       24.45       35.97     12.39 o 
   7  12   6       20.17       13.07      9.53 o 
   8  12   6        0.19       -2.15      2.68 o 
   9  12   6        0.04       -1.14      4.73 o 
  10  12   6        0.78        0.20      6.44 o 
  11  12   6        5.09        5.06      6.16 o 
  -4  13   6       12.15        3.40      2.67 o 
  -3  13   6        2.61       10.97      6.94 o 
  -2  13   6        7.19        7.43      5.06 o 
  -1  13   6        0.39       -1.79      3.99 o 
   0  13   6        2.39        0.64      3.92 o 
   1  13   6        4.50        2.10      5.20 o 
   2  13   6       14.79       13.63      4.49 o 
   3  13   6        0.09       -0.19      2.79 o 
   4  13   6        9.45        9.18      4.17 o 
   5  13   6        8.85        6.37      3.35 o 
   6  13   6        1.48        4.50      7.40 o 
   7  13   6       33.38       36.76      8.64 o 
   8  13   6        0.01        0.37      3.13 o 
   9  13   6        0.98        0.84      3.19 o 
  10  13   6        1.39        0.33      6.16 o 
  -2  14   6        0.02        7.03      7.33 o 
  -1  14   6        7.02        3.83      3.61 o 
   0  14   6        0.35       -4.25      3.82 o 
   1  14   6        8.44        8.54      5.50 o 
   2  14   6       16.44       11.99      6.20 o 
   3  14   6        7.50        7.91      4.21 o 
   4  14   6        9.71       12.10      4.47 o 
   5  14   6       29.80       41.27      8.80 o 
   6  14   6       16.63       24.53     13.19 o 
   7  14   6        4.38        1.26      2.96 o 
   8  14   6        2.14       -3.20      3.01 o 
   0  15   6        2.86       15.18      8.75 o 
   1  15   6        1.68        6.18      6.03 o 
   2  15   6        0.00       -4.89      5.22 o 
   3  15   6        2.48        1.67      2.92 o 
   4  15   6        5.71       -1.16      3.31 o 
   5  15   6        0.11       -5.17      3.60 o 
  -1 -12   7        1.29        1.64      6.45 o 
   0 -12   7       14.12       12.24      5.07 o 
   1 -12   7        1.24        1.93      2.67 o 
   2 -12   7        4.14        2.47      2.77 o 
  -4 -11   7        0.29       -4.03      3.95 o 
  -3 -11   7        0.00       -0.17      3.11 o 
  -2 -11   7        0.44       -0.95      2.41 o 
  -1 -11   7        0.30        1.18      3.35 o 
   0 -11   7        9.08        5.59      3.28 o 
   1 -11   7        3.04        9.16      4.13 o 
   2 -11   7        4.42       -0.60      3.22 o 
   3 -11   7        5.39        0.71      4.58 o 
   4 -11   7        1.27        5.00      6.15 o 
   5 -11   7       10.75       12.74      7.17 o 
   6 -11   7        0.27        4.38      4.29 o 
  -6 -10   7        0.28        0.65      4.65 o 
  -5 -10   7        1.01        3.28      2.96 o 
  -4 -10   7        1.84        5.88      3.47 o 
  -3 -10   7       10.50       10.13      4.03 o 
  -2 -10   7        5.33        0.28      3.60 o 
  -1 -10   7       34.56       43.49      8.26 o 
   0 -10   7       37.88       40.53      8.13 o 
   1 -10   7       17.79       25.89     13.59 o 
   2 -10   7        7.22        8.38      4.28 o 
   3 -10   7        4.41        3.93      3.52 o 
   4 -10   7        1.13        0.39      2.22 o 
   5 -10   7       11.44       12.77      4.64 o 
   6 -10   7        0.44       -5.47      3.65 o 
   7 -10   7        1.20       -0.75      1.79 o 
  -7  -9   7        2.52        2.77      1.86 o 
  -6  -9   7        5.01        1.81      1.78 o 
  -5  -9   7        1.53        2.52      1.57 o 
  -4  -9   7       35.82       31.40      5.81 o 
  -3  -9   7       30.29       32.97      4.54 o 
  -2  -9   7       28.33       22.09      2.91 o 
  -1  -9   7       33.37       30.00      4.79 o 
   0  -9   7        0.21        0.49      6.95 o 
   1  -9   7        0.11       -0.86      2.15 o 
   2  -9   7        0.90        3.40      3.48 o 
   3  -9   7        0.37       -4.36      2.95 o 
   4  -9   7       24.79       21.61      4.55 o 
   5  -9   7       59.10       58.08      9.07 o 
   6  -9   7        4.28        6.69      3.30 o 
   7  -9   7        0.03       -0.41      2.47 o 
   8  -9   7        0.55       -3.43      3.18 o 
   9  -9   7        2.93        0.62      1.74 o 
  -8  -8   7        1.52       -4.50      3.00 o 
  -7  -8   7       22.75       19.08      3.88 o 
  -6  -8   7       24.10       13.42      3.59 o 
  -5  -8   7        1.84        2.17      1.77 o 
  -4  -8   7       14.88       14.70      3.01 o 
  -3  -8   7       25.40       25.49      3.48 o 
  -2  -8   7        5.33        3.45      1.30 o 
  -1  -8   7      114.56      119.77      6.06 o 
   0  -8   7        5.92        1.21      1.96 o 
   1  -8   7        4.78        5.73      1.58 o 
   2  -8   7      121.45      132.79     10.92 o 
   3  -8   7       18.36       13.30      6.17 o 
   4  -8   7       30.52       38.45      6.14 o 
   5  -8   7       36.36       41.48     11.76 o 
   6  -8   7       40.02       44.63     12.09 o 
   7  -8   7        0.01        1.83      2.36 o 
   8  -8   7        1.90       -0.23      2.26 o 
   9  -8   7        0.41       -0.38      2.11 o 
  10  -8   7       16.14       16.41      5.00 o 
  -9  -7   7        1.59       -0.37      1.74 o 
  -8  -7   7        0.02       -0.48      2.32 o 
  -7  -7   7        2.70        2.15      1.19 o 
  -6  -7   7        0.39       -2.22      2.31 o 
  -5  -7   7        1.06        1.26      1.34 o 
  -4  -7   7       89.30       85.22      6.38 o 
  -3  -7   7        1.75        1.04      1.03 o 
  -2  -7   7       12.74        9.73      2.07 o 
  -1  -7   7       85.78      100.42      5.35 o 
   0  -7   7       49.88       84.10      6.26 o 
   1  -7   7       23.93       29.39      3.01 o 
   2  -7   7      155.87      191.33     12.76 o 
   3  -7   7        4.35        8.17      2.78 o 
   4  -7   7        0.61        0.90      1.78 o 
   5  -7   7       24.46       24.84      8.85 o 
   6  -7   7       22.61       25.81      5.59 o 
   7  -7   7       13.81       26.91      7.92 o 
   8  -7   7        0.26       -0.06      3.30 o 
   9  -7   7        0.03        3.30      2.51 o 
  10  -7   7        3.92        7.13      3.63 o 
  11  -7   7        1.62        0.07      1.81 o 
  -9  -6   7        0.32        2.95      4.49 o 
  -8  -6   7       18.08       13.65      6.69 o 
  -7  -6   7        0.14       -0.69      1.79 o 
  -6  -6   7        4.92        2.95      1.29 o 
  -5  -6   7       59.85       54.19      5.14 o 
  -4  -6   7      236.56      239.19      9.55 o 
  -3  -6   7       62.89       57.20      4.14 o 
  -2  -6   7      148.66      140.86      7.60 o 
  -1  -6   7       18.59       20.58      2.33 o 
   0  -6   7        3.08        2.46      0.95 o 
   1  -6   7       46.93       43.47      3.85 o 
   2  -6   7        0.52        0.95      1.65 o 
   3  -6   7       30.25       37.89      5.52 o 
   4  -6   7      253.65      263.24     14.59 o 
   5  -6   7        3.16        1.24      1.82 o 
   6  -6   7        0.89       -1.71      1.86 o 
   7  -6   7        6.45        3.17      1.60 o 
   8  -6   7       18.59       14.76      4.02 o 
   9  -6   7        1.34        2.18      1.61 o 
  10  -6   7       16.96       16.24      6.62 o 
  11  -6   7        3.75        1.95      2.44 o 
  12  -6   7        0.64       -1.44      2.46 o 
 -10  -5   7        4.05        3.87      3.66 o 
  -9  -5   7        3.33        3.05      1.98 o 
  -8  -5   7       70.67       75.06     13.67 o 
  -7  -5   7        4.49        2.23      2.28 o 
  -6  -5   7       12.49        6.68      1.82 o 
  -5  -5   7        0.34       -0.04      1.13 o 
  -4  -5   7      368.01      383.42     11.13 o 
  -3  -5   7       26.57       19.83      2.56 o 
  -2  -5   7      319.69      304.85     12.69 o 
  -1  -5   7       93.91       80.35      4.57 o 
   0  -5   7       81.49       80.83      3.89 o 
   1  -5   7      135.28      142.70      5.63 o 
   2  -5   7       56.93       57.84      6.43 o 
   3  -5   7      528.74      592.65     21.37 o 
   4  -5   7       42.21       54.89      6.39 o 
   5  -5   7      272.51      294.81     17.93 o 
   6  -5   7        0.41       -0.56      1.01 o 
   7  -5   7       13.31        9.49      2.66 o 
   8  -5   7       31.08       38.03      4.44 o 
   9  -5   7       31.10       23.42      2.39 o 
  10  -5   7        6.84        3.33      3.99 o 
  11  -5   7       30.98       31.25      5.50 o 
  12  -5   7        2.58        1.27      3.45 o 
 -10  -4   7        4.42        8.79      6.00 o 
  -9  -4   7       10.92       14.46      6.05 o 
  -8  -4   7       36.47       27.29      8.41 o 
  -7  -4   7        0.26       -1.01      0.94 o 
  -6  -4   7       26.60       27.62      3.66 o 
  -5  -4   7       93.41       86.21      5.49 o 
  -4  -4   7      159.53      154.22     11.17 o 
  -3  -4   7        1.41       -0.06      1.49 o 
  -2  -4   7       32.60       29.79      3.27 o 
  -1  -4   7      175.11      169.15      7.50 o 
   0  -4   7        0.52        0.29      0.74 o 
   1  -4   7      241.97      259.52      8.44 o 
   2  -4   7      136.11      154.87      5.79 o 
   3  -4   7        7.49        6.33      0.98 o 
   4  -4   7      127.82      126.45      4.96 o 
   5  -4   7       69.72       59.52      4.52 o 
   6  -4   7       11.64        9.20      2.00 o 
   7  -4   7       40.12       51.37      5.01 o 
   8  -4   7       22.28       19.10      2.09 o 
   9  -4   7        0.05       -1.37      1.24 o 
  10  -4   7        2.35        0.22      1.56 o 
  11  -4   7        4.28        3.29      2.01 o 
  12  -4   7        0.19       -2.42      2.02 o 
  13  -4   7        1.89        0.63      1.62 o 
 -11  -3   7        4.71        9.40      5.57 o 
 -10  -3   7        0.86        1.89      4.78 o 
  -9  -3   7        2.51        6.31      4.93 o 
  -8  -3   7        0.39        0.04      3.27 o 
  -7  -3   7        6.93        2.73      1.19 o 
  -6  -3   7      151.36      135.28      8.67 o 
  -5  -3   7      255.47      263.73     12.85 o 
  -4  -3   7       73.75       81.88      5.94 o 
  -3  -3   7      227.49      232.63      9.72 o 
  -2  -3   7        0.36        2.29      1.23 o 
  -1  -3   7      112.72       95.01      8.08 o 
   0  -3   7       33.30       24.88      2.89 o 
   1  -3   7      144.36      144.39      7.38 o 
   2  -3   7      109.30      112.59      5.23 o 
   3  -3   7      175.69      184.99      7.19 o 
   4  -3   7      119.05      139.27      7.15 o 
   5  -3   7       11.33        7.35      1.75 o 
   6  -3   7        2.25        0.21      1.11 o 
   7  -3   7      191.23      195.24      6.84 o 
   8  -3   7        1.51        1.06      1.25 o 
   9  -3   7        5.08        2.52      1.30 o 
  10  -3   7        0.83        1.75      1.17 o 
  11  -3   7       13.68       15.20      3.33 o 
  12  -3   7        0.64        0.79      2.13 o 
  13  -3   7        4.37       -0.25      4.73 o 
 -11  -2   7        3.77       -3.50      4.70 o 
 -10  -2   7        0.12        4.70      4.95 o 
  -9  -2   7       29.29       27.25      9.28 o 
  -8  -2   7        7.66        7.08      2.78 o 
  -7  -2   7       31.18       29.12      3.05 o 
  -6  -2   7       27.17       29.01      4.97 o 
  -5  -2   7      762.36      793.68     27.50 o 
  -4  -2   7       72.01       67.06      5.38 o 
  -3  -2   7      213.07      223.60      9.35 o 
  -2  -2   7      171.66      170.34      7.03 o 
  -1  -2   7       92.85      106.56      6.60 o 
   0  -2   7       92.47       97.13      6.65 o 
   1  -2   7        2.01        3.30      1.13 o 
   2  -2   7     2013.65     2083.12     29.13 o 
   3  -2   7       34.02       39.01      2.69 o 
   4  -2   7     1026.82     1159.19     35.23 o 
   5  -2   7        3.07        6.64      1.87 o 
   6  -2   7        6.16        9.46      1.99 o 
   7  -2   7      238.43      247.34      9.63 o 
   8  -2   7       35.59       28.05      3.60 o 
   9  -2   7        0.18       -1.87      1.38 o 
  10  -2   7       33.36       36.78      4.08 o 
  11  -2   7       62.17       64.15      5.70 o 
  12  -2   7        0.65        1.40      1.90 o 
  13  -2   7        5.06        6.38      2.74 o 
  14  -2   7        1.27       -5.04      4.16 o 
 -11  -1   7        1.77        1.57      2.60 o 
 -10  -1   7        2.81        6.29      4.60 o 
  -9  -1   7        0.13        0.14      1.12 o 
  -8  -1   7        6.96        6.26      2.88 o 
  -7  -1   7        5.34        2.95      1.06 o 
  -6  -1   7        0.74       -0.03      3.12 o 
  -5  -1   7      344.73      337.04     43.24 o 
  -4  -1   7       36.84       45.84      4.28 o 
  -3  -1   7       50.57       50.49      3.86 o 
  -2  -1   7      768.04      777.59     15.31 o 
  -1  -1   7        0.76        0.54      1.01 o 
   0  -1   7      191.71      212.76      7.92 o 
   1  -1   7     1484.23     1465.20     26.78 o 
   2  -1   7       16.58       17.79      2.33 o 
   3  -1   7      212.72      203.45      7.21 o 
   4  -1   7       96.96      109.06      6.22 o 
   5  -1   7        0.96        0.99      0.52 o 
   6  -1   7        0.00       -0.32      0.87 o 
   7  -1   7       35.98       36.03      3.96 o 
   8  -1   7        2.89        5.54      2.66 o 
   9  -1   7        4.55        4.22      1.34 o 
  10  -1   7      120.60      101.39      8.09 o 
  11  -1   7        3.15        0.65      2.07 o 
  12  -1   7       60.22       50.15      8.12 o 
  13  -1   7        7.27        4.74      2.45 o 
  14  -1   7        3.10       -5.34      4.59 o 
 -11   0   7        2.59        2.01      5.43 o 
 -10   0   7        2.14        7.07      5.54 o 
  -9   0   7        3.17        3.75      1.91 o 
  -8   0   7       25.64       26.12      8.27 o 
  -7   0   7      188.20      170.20      8.28 o 
  -6   0   7       68.31       76.09      8.59 o 
  -5   0   7       90.79      104.81      9.64 o 
  -4   0   7      145.58      148.53      9.21 o 
  -3   0   7       54.50       64.47      4.61 o 
  -2   0   7        5.36        4.45      1.24 o 
  -1   0   7       82.29       69.04      5.45 o 
   0   0   7       64.26       65.39      4.27 o 
   1   0   7      180.44      180.88      8.25 o 
   2   0   7       45.30       35.81      3.42 o 
   3   0   7      527.24      591.29     13.79 o 
   4   0   7      440.59      463.16     14.46 o 
   5   0   7       45.26       47.81      3.60 o 
   6   0   7      177.09      183.98      7.61 o 
   7   0   7       67.46       98.35     10.32 o 
   8   0   7       15.13       16.65      4.84 o 
   9   0   7       27.12       22.09      4.46 o 
  10   0   7      387.64      364.63     51.09 o 
  11   0   7        0.68        0.49      2.23 o 
  12   0   7        5.87        7.89      2.94 o 
  13   0   7       65.89       62.40      8.41 o 
  14   0   7        2.28       14.02      6.61 o 
 -11   1   7        0.01        5.59      6.31 o 
 -10   1   7        3.00       -3.21      3.33 o 
  -9   1   7        2.89       -0.90      3.43 o 
  -8   1   7       27.28       31.50      5.76 o 
  -7   1   7        7.18       10.89      1.83 o 
  -6   1   7      757.78      796.92     43.32 o 
  -5   1   7      143.50      139.54     16.89 o 
  -4   1   7       96.48       89.15      9.97 o 
  -3   1   7       14.47       13.53      2.77 o 
  -2   1   7       28.07       26.25      2.94 o 
  -1   1   7      331.52      362.82     11.34 o 
   0   1   7      124.65      146.83      6.97 o 
   1   1   7     2067.59     2309.42     61.28 o 
   2   1   7        3.73        2.12      0.85 o 
   3   1   7     1507.01     1665.50     30.29 o 
   4   1   7      153.96      143.44      7.21 o 
   5   1   7      233.05      217.15      9.30 o 
   6   1   7      112.72      115.99      7.18 o 
   7   1   7       10.29        8.07      2.11 o 
   8   1   7       49.63       37.69      5.61 o 
   9   1   7        0.21       -0.47      1.34 o 
  10   1   7      670.90      657.19     36.40 o 
  11   1   7        3.69        1.79      1.81 o 
  12   1   7        3.18        6.45      4.38 o 
  13   1   7       30.97       29.50      5.60 o 
  14   1   7        1.90       11.83      7.08 o 
  15   1   7        4.18        6.30      5.04 o 
 -11   2   7        0.69        0.26      3.68 o 
 -10   2   7        3.45        4.03      4.19 o 
  -9   2   7        2.14        0.04      4.33 o 
  -8   2   7       12.33       10.61      5.91 o 
  -7   2   7       27.14       30.04      3.96 o 
  -6   2   7      396.90      407.77     21.00 o 
  -5   2   7       59.43       62.08      7.06 o 
  -4   2   7       17.01       10.59      3.01 o 
  -3   2   7      407.60      430.53      9.55 o 
  -2   2   7      341.18      339.30     13.24 o 
  -1   2   7      277.81      261.69     11.10 o 
   0   2   7      524.30      564.16     14.18 o 
   1   2   7        4.08        1.60      1.02 o 
   2   2   7      134.62      124.35      5.59 o 
   3   2   7      148.47      144.60      9.55 o 
   4   2   7       44.42       62.12      4.94 o 
   5   2   7       75.30       74.66      5.76 o 
   6   2   7        2.63        4.38      2.17 o 
   7   2   7        3.23        3.48      1.61 o 
   8   2   7        0.05       -0.64      1.50 o 
   9   2   7       77.59       82.78      9.38 o 
  10   2   7       94.89       97.87     10.90 o 
  11   2   7      126.80      124.36     19.11 o 
  12   2   7        0.02       -2.78      3.58 o 
  13   2   7        0.61       -0.62      3.22 o 
  14   2   7        0.63       -3.97      3.89 o 
  15   2   7        0.66        6.89      5.35 o 
 -11   3   7        0.54        1.53      2.85 o 
 -10   3   7        0.48       -2.38      3.47 o 
  -9   3   7        1.72        4.16      4.79 o 
  -8   3   7      118.68       83.62     12.07 o 
  -7   3   7        2.48        3.35      1.82 o 
  -6   3   7       14.67       12.38      2.49 o 
  -5   3   7       21.99       17.90      2.91 o 
  -4   3   7       18.56       16.08      3.56 o 
  -3   3   7      434.82      426.78     14.82 o 
  -2   3   7       12.30       17.23      2.74 o 
  -1   3   7      610.67      585.26     14.41 o 
   0   3   7      140.11      120.50      6.17 o 
   1   3   7       24.22       29.05      2.97 o 
   2   3   7        0.26        1.52      1.16 o 
   3   3   7     1006.81     1083.86     23.00 o 
   4   3   7       68.06       78.32      5.91 o 
   5   3   7       29.75       32.05      3.91 o 
   6   3   7      893.77      894.08     27.76 o 
   7   3   7       49.07       50.17      5.55 o 
   8   3   7       59.54       51.74      5.80 o 
   9   3   7      962.04      942.35     27.80 o 
  10   3   7       34.57       15.87      7.15 o 
  11   3   7       14.00        6.56      3.62 o 
  12   3   7       35.04       25.89      9.42 o 
  13   3   7       19.68       32.33     10.26 o 
  14   3   7        0.01       -1.88      3.44 o 
  15   3   7        0.87        8.45      5.53 o 
 -10   4   7        1.70       16.28      9.31 o 
  -9   4   7        0.16       -7.33      5.16 o 
  -8   4   7       11.70        8.77      5.81 o 
  -7   4   7      532.41      515.73     27.97 o 
  -6   4   7       26.72       23.55      4.40 o 
  -5   4   7       12.37        8.24      2.59 o 
  -4   4   7        2.42       -0.58      2.87 o 
  -3   4   7      177.08      180.39     18.52 o 
  -2   4   7        1.27        1.30      1.44 o 
  -1   4   7      461.85      407.88     12.75 o 
   0   4   7     1525.12     1537.43     24.37 o 
   1   4   7       53.51       45.00      5.01 o 
   2   4   7     1536.02     1719.27     31.02 o 
   3   4   7      102.26      116.52      7.14 o 
   4   4   7      158.78      156.06      8.57 o 
   5   4   7        9.55       19.36      3.92 o 
   6   4   7       13.16        7.72      2.62 o 
   7   4   7      109.15      101.29      9.88 o 
   8   4   7       80.76       67.48      7.13 o 
   9   4   7      775.88      720.81     25.09 o 
  10   4   7        3.83        0.89      2.97 o 
  11   4   7        5.16       13.28      6.58 o 
  12   4   7        2.71        3.39      4.87 o 
  13   4   7        4.58        4.35      5.20 o 
  14   4   7        4.58       12.78      7.70 o 
  15   4   7       31.26       46.94     14.27 o 
 -10   5   7        0.23       -0.48      2.92 o 
  -9   5   7        0.23       -0.44      3.63 o 
  -8   5   7       32.68       19.21      8.19 o 
  -7   5   7      273.52      286.06     27.29 o 
  -6   5   7        5.78        7.16      4.29 o 
  -5   5   7        0.03        0.85      0.58 o 
  -4   5   7       63.79       64.59      8.08 o 
  -3   5   7      376.01      397.66     15.61 o 
  -2   5   7       29.02       29.23      3.21 o 
  -1   5   7       13.89        6.63      1.47 o 
   0   5   7      220.75      178.33      9.37 o 
   1   5   7       98.57       83.34      8.34 o 
   2   5   7       30.35       27.29      3.42 o 
   3   5   7       32.51       26.09      3.36 o 
   4   5   7       33.65       33.38      4.55 o 
   5   5   7        5.59        2.66      1.66 o 
   6   5   7      234.92      257.08     18.28 o 
   7   5   7       25.82       18.24      4.49 o 
   8   5   7      128.81      141.42     10.75 o 
   9   5   7       97.29      105.51     12.59 o 
  10   5   7      121.71      106.83     12.66 o 
  11   5   7       21.83       19.24      8.38 o 
  12   5   7        0.70       -4.37      6.14 o 
  13   5   7       10.19       16.70      7.22 o 
  14   5   7        6.67       11.05      7.06 o 
 -10   6   7        2.19        1.62      2.77 o 
  -9   6   7       43.44       39.13     11.54 o 
  -8   6   7       14.71       12.35      7.62 o 
  -7   6   7        0.13       -0.44      3.99 o 
  -6   6   7        9.79       10.65      2.24 o 
  -5   6   7       15.60       12.52      3.32 o 
  -4   6   7       23.10       30.42     12.36 o 
  -3   6   7        0.03        0.66      1.24 o 
  -2   6   7      163.48      171.29      6.93 o 
  -1   6   7       68.66       60.48      6.47 o 
   0   6   7       34.83       41.00      6.11 o 
   1   6   7       16.45       10.66      2.07 o 
   2   6   7       27.98       40.28      3.96 o 
   3   6   7      340.97      358.44     12.98 o 
   4   6   7       25.47       22.49      5.35 o 
   5   6   7      790.59      806.39     29.30 o 
   6   6   7      362.72      349.83     19.61 o 
   7   6   7      149.02      157.61     19.96 o 
   8   6   7      356.90      386.78     23.52 o 
   9   6   7        5.08        2.83      3.02 o 
  10   6   7       21.94       28.81      6.90 o 
  11   6   7       37.48       31.66      7.40 o 
  12   6   7        3.55       -2.93      6.36 o 
  13   6   7        0.34        3.55      3.55 o 
  14   6   7        5.20        0.71      3.94 o 
  -9   7   7        3.51        8.46      4.95 o 
  -8   7   7      160.25      185.30     24.94 o 
  -7   7   7        0.04        6.86      6.20 o 
  -6   7   7        1.70        0.87      0.85 o 
  -5   7   7       11.01       15.08      2.64 o 
  -4   7   7       50.01       55.68      7.67 o 
  -3   7   7       52.39       52.00      2.77 o 
  -2   7   7       28.42       32.85      3.78 o 
  -1   7   7      205.47      199.90     10.14 o 
   0   7   7       31.51      190.93     20.24 o 
   1   7   7      461.35      539.06     18.64 o 
   2   7   7      430.05      392.99     19.22 o 
   3   7   7      105.65      118.73      7.23 o 
   4   7   7      124.42      158.53     18.99 o 
   5   7   7        5.27        2.90      2.80 o 
   6   7   7       19.36        7.92      4.07 o 
   7   7   7      143.17      203.83     23.98 o 
   8   7   7      454.11      466.80     26.79 o 
   9   7   7       24.14       21.32      5.71 o 
  10   7   7       16.91        5.68      3.52 o 
  11   7   7       29.62       28.36      7.51 o 
  12   7   7       10.73       29.48      9.86 o 
  13   7   7        0.18       -1.53      3.11 o 
  14   7   7        2.09       13.60      7.48 o 
  -9   8   7       13.91       12.43      6.21 o 
  -8   8   7       83.30       95.68     18.62 o 
  -7   8   7        3.52       -3.45      5.70 o 
  -6   8   7        2.41        8.41      5.05 o 
  -5   8   7       27.86       21.78      5.53 o 
  -4   8   7       22.96       22.68      5.38 o 
  -3   8   7        0.74        0.13      0.88 o 
  -2   8   7        5.26        8.42      2.30 o 
  -1   8   7        4.18        4.18      3.55 o 
   0   8   7       62.53       56.45     11.26 o 
   1   8   7       11.88       14.93      3.32 o 
   2   8   7      229.79      280.98     25.61 o 
   3   8   7       18.96       15.61      2.87 o 
   4   8   7        1.67       -0.92      3.73 o 
   5   8   7       57.09       52.85     11.89 o 
   6   8   7        0.16        1.10      3.23 o 
   7   8   7      203.59      194.30     24.28 o 
   8   8   7       64.09       81.75     11.49 o 
   9   8   7      172.49      141.96     15.56 o 
  10   8   7        2.34        2.59      3.23 o 
  11   8   7        2.07        9.08      4.85 o 
  12   8   7        0.57       -0.35      5.64 o 
  13   8   7       18.88       12.19      7.49 o 
  14   8   7        0.30       10.35      6.08 o 
  -8   9   7        0.31        3.79      5.33 o 
  -7   9   7        5.79        8.67      5.58 o 
  -6   9   7        4.71        3.57      2.91 o 
  -5   9   7        3.63        5.54      2.67 o 
  -4   9   7       11.13       12.09      4.79 o 
  -3   9   7        9.63       19.03      7.79 o 
  -2   9   7        7.27        4.85      1.89 o 
  -1   9   7       20.94       22.93      7.55 o 
   0   9   7       15.48       13.27      6.26 o 
   1   9   7        1.18        4.76      1.87 o 
   2   9   7      119.25      114.18     10.27 o 
   3   9   7        1.22        0.49      1.78 o 
   4   9   7       78.63       85.01     15.67 o 
   5   9   7      146.14      146.73     20.61 o 
   6   9   7       55.23       64.94     14.20 o 
   7   9   7      129.04      107.27     19.51 o 
   8   9   7       24.14       22.94      8.92 o 
   9   9   7       19.30        9.16      8.86 o 
  10   9   7       12.45       16.47      5.82 o 
  11   9   7       28.49       19.22      5.76 o 
  12   9   7        0.65        4.09      3.57 o 
  13   9   7       13.22        7.51      6.10 o 
  -7  10   7        3.84        8.81      4.57 o 
  -6  10   7        0.06       -1.55      4.66 o 
  -5  10   7       12.64       15.34      5.31 o 
  -4  10   7       22.77       25.65      9.39 o 
  -3  10   7        0.28        4.65      5.68 o 
  -2  10   7       10.28        3.85      1.84 o 
  -1  10   7       11.18        7.68      5.32 o 
   0  10   7       14.46       18.06      6.71 o 
   1  10   7       21.43       26.93      8.26 o 
   2  10   7        4.01        1.55      4.20 o 
   3  10   7       53.51       48.37      5.08 o 
   4  10   7       20.63       27.72      9.71 o 
   5  10   7       32.53       38.14     10.81 o 
   6  10   7       29.33       27.63     10.47 o 
   7  10   7      259.89      249.08     29.72 o 
   8  10   7        0.15       -1.52      5.60 o 
   9  10   7        3.79        1.06      2.97 o 
  10  10   7        0.18       -2.26      2.44 o 
  11  10   7        9.02       -0.60      2.74 o 
  12  10   7        1.14        1.03      2.97 o 
  13  10   7        2.40        7.49      6.58 o 
  -6  11   7        3.33        8.50      6.43 o 
  -5  11   7        2.86       -2.35      3.70 o 
  -4  11   7        0.03       -2.91      2.90 o 
  -3  11   7        8.15        0.77      2.28 o 
  -2  11   7       21.88       21.88      3.43 o 
  -1  11   7        9.60        6.36      5.63 o 
   0  11   7       32.19       35.53     11.12 o 
   1  11   7       60.01       68.28     14.68 o 
   2  11   7        0.11       -1.43      3.89 o 
   3  11   7        2.30        1.52      1.19 o 
   4  11   7        1.30       -0.60      3.76 o 
   5  11   7       16.81       -4.72      6.32 o 
   6  11   7      130.66      142.86     22.61 o 
   7  11   7       92.50      108.29     20.28 o 
   8  11   7       62.41       59.05     10.73 o 
   9  11   7        2.64        6.70      3.72 o 
  10  11   7        1.39        0.33      6.12 o 
  11  11   7        1.00        5.18      4.44 o 
  12  11   7        3.04        9.33      5.77 o 
  -5  12   7        0.29        0.24      3.44 o 
  -4  12   7        0.02       10.09      7.24 o 
  -3  12   7        0.35        6.88      5.40 o 
  -2  12   7        0.48        0.46      3.70 o 
  -1  12   7       16.38       14.09      7.46 o 
   0  12   7        9.29       -4.09      5.28 o 
   1  12   7        1.23        2.19      4.01 o 
   2  12   7        1.92        2.44      2.92 o 
   3  12   7       16.29       19.13      4.89 o 
   4  12   7        3.05        0.07      3.85 o 
   5  12   7       35.11       35.58     11.94 o 
   6  12   7       22.60       17.79      8.65 o 
   7  12   7       59.67       68.65     17.01 o 
   8  12   7        1.71        0.90      5.97 o 
   9  12   7        6.32        9.80      4.44 o 
  10  12   7        1.03        0.32      4.73 o 
  11  12   7        1.03        0.97      2.93 o 
  -4  13   7        1.38        4.68      2.59 o 
  -3  13   7        0.68        3.04      4.18 o 
  -2  13   7        0.54       -0.29      3.63 o 
  -1  13   7        0.90       -3.98      4.38 o 
   0  13   7        0.01        8.68      6.05 o 
   1  13   7        2.38        1.43      3.69 o 
   2  13   7       16.35       15.13      4.50 o 
   3  13   7       16.42       15.80      4.86 o 
   4  13   7        2.40        0.29      5.67 o 
   5  13   7        9.97        7.68      4.01 o 
   6  13   7       40.42       38.83     13.41 o 
   7  13   7        4.15        7.81      6.67 o 
   8  13   7        2.49        2.11      3.68 o 
   9  13   7        2.19       -1.95      2.87 o 
  10  13   7        0.98        0.32      4.35 o 
  -2  14   7        0.03      -10.52      7.01 o 
  -1  14   7        8.53        8.43      3.74 o 
   0  14   7       14.74       13.11      6.76 o 
   1  14   7        3.69        3.74      5.19 o 
   2  14   7        0.35       -2.53      2.24 o 
   3  14   7        3.01        1.69      2.04 o 
   4  14   7       11.23       12.82      4.93 o 
   5  14   7       60.50       69.33     11.31 o 
   6  14   7       12.52        2.38      7.34 o 
   7  14   7       11.85       16.25     10.60 o 
   8  14   7        0.12       -1.49      4.75 o 
   2  15   7        1.04       -1.74      3.81 o 
   3  15   7        0.21        1.89      3.37 o 
   4  15   7        1.98        4.59      3.98 o 
   5  15   7        0.28        0.24      6.40 o 
  -2 -11   8       17.81       19.48      6.23 o 
  -1 -11   8       21.29       35.32     10.89 o 
   0 -11   8        1.82        0.37      1.94 o 
   1 -11   8        3.15        7.35      4.09 o 
   2 -11   8        0.42       -0.46      2.41 o 
   3 -11   8        0.06        1.50      5.03 o 
   4 -11   8        1.72        2.24      3.11 o 
  -4 -10   8        3.95        4.08      4.01 o 
  -3 -10   8        6.60        4.94      4.32 o 
  -2 -10   8        5.54        1.40      2.15 o 
  -1 -10   8       12.93       19.43      6.48 o 
   0 -10   8       11.18       20.51      6.26 o 
   1 -10   8        0.59       -0.20      4.20 o 
   2 -10   8        0.53        0.17      2.64 o 
   3 -10   8        3.57        0.31      2.88 o 
   4 -10   8        0.04       -1.95      2.61 o 
   5 -10   8        3.09        2.16      2.25 o 
   6 -10   8        0.30        5.52      5.65 o 
  -6  -9   8        0.67       -1.42      1.83 o 
  -5  -9   8        0.69       -1.23      1.43 o 
  -4  -9   8        0.95        2.95      2.68 o 
  -3  -9   8       14.44        9.88      4.00 o 
  -2  -9   8       11.28        5.84      3.28 o 
  -1  -9   8       93.58      106.99     13.07 o 
   0  -9   8        9.15       11.36      4.42 o 
   1  -9   8        0.15       -1.48      2.07 o 
   2  -9   8       11.26        9.42      7.68 o 
   3  -9   8        7.52        0.96      1.98 o 
   4  -9   8        0.18        1.15      2.14 o 
   5  -9   8        0.01        1.41      2.05 o 
   6  -9   8        8.12       13.43      4.50 o 
   7  -9   8        9.65       18.16      7.43 o 
   8  -9   8        3.03        3.55      2.80 o 
  -7  -8   8        0.92       -1.52      2.14 o 
  -6  -8   8        0.24        1.49      1.56 o 
  -5  -8   8        4.94        1.82      1.53 o 
  -4  -8   8        3.24        1.85      1.30 o 
  -3  -8   8       72.50       80.97      7.15 o 
  -2  -8   8       78.70       95.00      6.40 o 
  -1  -8   8       35.38       38.02      5.36 o 
   0  -8   8        0.94       15.85      5.17 o 
   1  -8   8        6.03        1.52      3.17 o 
   2  -8   8       43.31       38.90      5.28 o 
   3  -8   8       15.82       14.95      2.93 o 
   4  -8   8        0.91       37.72      5.41 o 
   5  -8   8       21.26       16.54      4.05 o 
   6  -8   8       10.13        7.38      2.39 o 
   7  -8   8        0.25       -0.05      6.54 o 
   8  -8   8        1.66       -1.04      3.83 o 
   9  -8   8        0.10        3.30      2.99 o 
  -8  -7   8        0.54        5.15      2.99 o 
  -7  -7   8        0.27        0.96      1.63 o 
  -6  -7   8        0.74        0.17      1.70 o 
  -5  -7   8        8.23        9.50      3.18 o 
  -4  -7   8        1.45        0.99      1.42 o 
  -3  -7   8        2.03        3.30      1.28 o 
  -2  -7   8       63.59       67.25      4.44 o 
  -1  -7   8        2.52        1.59      0.91 o 
   0  -7   8        0.37       -0.25      1.11 o 
   1  -7   8       18.60       16.06      2.25 o 
   2  -7   8       68.75       72.94      8.29 o 
   3  -7   8       33.01       32.50      5.57 o 
   4  -7   8       49.63       34.98      5.86 o 
   5  -7   8        0.04       -0.59      1.66 o 
   6  -7   8        1.25        1.00      3.04 o 
   7  -7   8        4.16        3.22      3.03 o 
   8  -7   8        5.95        5.23      2.38 o 
   9  -7   8        5.81        7.47      3.87 o 
  10  -7   8        8.98        7.42      3.43 o 
  -8  -6   8        2.59       -1.04      2.43 o 
  -7  -6   8       21.21       24.49      4.23 o 
  -6  -6   8        0.80        0.74      1.53 o 
  -5  -6   8        0.12        0.25      1.38 o 
  -4  -6   8        7.24        6.04      1.72 o 
  -3  -6   8        0.23        1.80      1.53 o 
  -2  -6   8      364.36      350.51     15.80 o 
  -1  -6   8        1.55        0.41      0.78 o 
   0  -6   8       12.54       12.68      1.85 o 
   1  -6   8       90.22       90.31      5.93 o 
   2  -6   8      102.34      103.15      9.55 o 
   3  -6   8        1.94        1.09      2.01 o 
   4  -6   8        0.12        0.39      1.60 o 
   5  -6   8        8.53        6.23      2.52 o 
   6  -6   8       15.54       11.69      4.13 o 
   7  -6   8        5.58        2.68      2.23 o 
   8  -6   8        0.04        0.48      0.93 o 
   9  -6   8        3.28        1.32      2.40 o 
  10  -6   8       22.37       18.78      8.85 o 
  11  -6   8       26.64       21.05      7.35 o 
  -9  -5   8        0.23       -1.04      2.69 o 
  -8  -5   8        3.35        1.44      2.53 o 
  -7  -5   8        4.45        1.94      1.64 o 
  -6  -5   8       16.64       13.25      2.67 o 
  -5  -5   8        2.30        5.10      1.64 o 
  -4  -5   8      119.55      124.30      6.96 o 
  -3  -5   8      248.87      260.56     10.60 o 
  -2  -5   8      168.16      178.77      8.43 o 
  -1  -5   8       36.90       34.77      3.07 o 
   0  -5   8        8.88        8.19      1.58 o 
   1  -5   8       24.08       20.64      2.12 o 
   2  -5   8       15.08       21.17      4.04 o 
   3  -5   8       24.87       25.57      4.74 o 
   4  -5   8       49.00       38.81      5.55 o 
   5  -5   8       36.66       39.57      6.91 o 
   6  -5   8       11.86       10.25      2.52 o 
   7  -5   8       12.86       15.25      3.15 o 
   8  -5   8        5.57        7.22      1.93 o 
   9  -5   8       59.04       54.82      5.60 o 
  10  -5   8        7.78       10.93      4.41 o 
  11  -5   8        1.18       -0.55      2.42 o 
  12  -5   8        2.77       -2.54      3.26 o 
  -9  -4   8       15.47       22.70      8.22 o 
  -8  -4   8       16.82       16.09      7.10 o 
  -7  -4   8        3.49        3.30      1.19 o 
  -6  -4   8        7.42        8.13      2.36 o 
  -5  -4   8        0.28        1.93      1.16 o 
  -4  -4   8        4.05        6.56      1.91 o 
  -3  -4   8      279.79      287.39     13.32 o 
  -2  -4   8       32.24       28.52      3.32 o 
  -1  -4   8       19.59       19.32      2.43 o 
   0  -4   8      119.08      138.07      6.82 o 
   1  -4   8       99.16       91.81      5.08 o 
   2  -4   8       36.47       33.83      1.91 o 
   3  -4   8      286.73      277.84      7.84 o 
   4  -4   8        2.39       57.45     10.48 o 
   5  -4   8        1.58        0.33      0.63 o 
   6  -4   8       77.37       94.15      6.53 o 
   7  -4   8        8.54       10.39      2.25 o 
   8  -4   8       41.21       54.87      5.70 o 
   9  -4   8      100.77      108.19     17.96 o 
  10  -4   8        0.01       -2.73      2.09 o 
  11  -4   8        3.58        6.06      2.15 o 
  12  -4   8       13.29       17.62      3.92 o 
  13  -4   8       20.55       17.19      5.21 o 
 -10  -3   8        3.25        4.28      5.26 o 
  -9  -3   8        0.96       -0.74      2.79 o 
  -8  -3   8       44.60       56.92      7.50 o 
  -7  -3   8       23.58       24.62      3.20 o 
  -6  -3   8        1.47        3.75      1.47 o 
  -5  -3   8       14.87       20.79      3.61 o 
  -4  -3   8       56.33       54.42      5.28 o 
  -3  -3   8      274.96      264.29     10.91 o 
  -2  -3   8        0.05       -0.25      1.01 o 
  -1  -3   8       56.20       61.17      4.92 o 
   0  -3   8      192.12      187.45      8.53 o 
   1  -3   8       76.68       68.47      5.00 o 
   2  -3   8      156.93      143.54      5.37 o 
   3  -3   8        2.66        3.16      1.02 o 
   4  -3   8        0.57       -0.77      0.79 o 
   5  -3   8      106.58      101.32      7.16 o 
   6  -3   8       64.52       63.99      5.94 o 
   7  -3   8        0.66        1.40      1.74 o 
   8  -3   8        7.90        6.60      2.59 o 
   9  -3   8       64.91       65.44      5.27 o 
  10  -3   8       38.52       37.71      5.30 o 
  11  -3   8        0.74        0.77      1.57 o 
  12  -3   8       15.59       32.31      5.24 o 
  13  -3   8       42.11       42.20      6.04 o 
 -10  -2   8        5.40       -0.80      3.27 o 
  -9  -2   8        0.09       -7.78      5.28 o 
  -8  -2   8        9.27       10.04      3.24 o 
  -7  -2   8       22.51       18.20      2.72 o 
  -6  -2   8       51.73       39.38      5.13 o 
  -5  -2   8      243.61      233.25     12.65 o 
  -4  -2   8      366.30      379.65     15.39 o 
  -3  -2   8       93.82       96.23      7.22 o 
  -2  -2   8      177.89      180.93      9.83 o 
  -1  -2   8        0.74        6.80      1.82 o 
   0  -2   8        9.42       14.02      2.01 o 
   1  -2   8      145.72      149.60      7.42 o 
   2  -2   8        9.60       12.02      2.54 o 
   3  -2   8        0.13        0.01      0.46 o 
   4  -2   8       36.29       36.00      2.62 o 
   5  -2   8      199.29      214.93     12.87 o 
   6  -2   8        4.38        5.50      2.13 o 
   7  -2   8       59.00       63.80      4.22 o 
   8  -2   8       93.90       84.49      5.98 o 
   9  -2   8       72.04       73.14      6.18 o 
  10  -2   8       16.67       24.06      3.78 o 
  11  -2   8       30.28       37.89      5.51 o 
  12  -2   8        5.21        5.59      3.01 o 
  13  -2   8        3.31        7.78      3.33 o 
 -10  -1   8       21.15       17.30      7.69 o 
  -9  -1   8       26.79       36.16     10.68 o 
  -8  -1   8        0.35       -0.79      1.32 o 
  -7  -1   8        4.12        6.26      3.02 o 
  -6  -1   8        0.63       -3.14      3.98 o 
  -5  -1   8      110.61      113.49     10.01 o 
  -4  -1   8      465.74      487.93     26.96 o 
  -3  -1   8       82.80       77.08      4.98 o 
  -2  -1   8      117.06      118.93      6.98 o 
  -1  -1   8       12.11        7.13      2.38 o 
   0  -1   8      281.41      258.91      9.01 o 
   1  -1   8       11.65        8.03      1.70 o 
   2  -1   8      278.54      305.33     14.45 o 
   3  -1   8       99.78      110.07      6.71 o 
   4  -1   8       16.84       14.48      2.02 o 
   5  -1   8      201.61      211.65      9.53 o 
   6  -1   8      184.43      178.77      8.78 o 
   7  -1   8       34.10       30.36      3.97 o 
   8  -1   8       69.03       63.52      8.26 o 
   9  -1   8        3.47        3.65      1.58 o 
  10  -1   8      176.14      189.34     10.99 o 
  11  -1   8      153.51      143.55     10.09 o 
  12  -1   8       62.51       73.09     10.17 o 
  13  -1   8       12.34        9.60      3.50 o 
  14  -1   8        0.09       -3.14      6.34 o 
 -10   0   8        0.15       11.35      6.97 o 
  -9   0   8       10.34       19.22      7.76 o 
  -8   0   8       12.36       11.63      6.42 o 
  -7   0   8        0.19       -0.32      3.89 o 
  -6   0   8        0.00        6.34      4.67 o 
  -5   0   8      370.74      351.63     14.46 o 
  -4   0   8       68.26       70.27      5.99 o 
  -3   0   8       17.94       16.98      2.21 o 
  -2   0   8      140.13      135.88      7.51 o 
  -1   0   8      144.75      138.91      7.32 o 
   0   0   8       91.75       86.74      5.65 o 
   1   0   8      912.65      958.51     25.40 o 
   2   0   8       89.98      101.70      6.54 o 
   3   0   8       52.74       53.59      4.17 o 
   4   0   8      219.04      281.77     11.73 o 
   5   0   8      271.56      275.26     11.82 o 
   6   0   8       35.53       33.71      3.62 o 
   7   0   8       67.90       71.52      8.32 o 
   8   0   8       64.08       87.45     12.67 o 
   9   0   8       64.57       64.79      7.36 o 
  10   0   8       70.23       70.72      8.35 o 
  11   0   8        7.13        9.22      3.16 o 
  12   0   8      133.68      130.86     12.80 o 
  13   0   8       42.35       47.76      7.93 o 
  14   0   8        0.98        2.94      1.77 o 
 -10   1   8        0.95       -2.76      4.05 o 
  -9   1   8        0.10        1.63      4.52 o 
  -8   1   8       54.94       45.82     11.63 o 
  -7   1   8       89.51       80.19      5.89 o 
  -6   1   8      139.50      131.55     11.70 o 
  -5   1   8       80.30       71.39      6.04 o 
  -4   1   8        4.88        3.96      1.47 o 
  -3   1   8       43.40       47.14      3.50 o 
  -2   1   8        2.83        3.68      1.43 o 
  -1   1   8       88.06       95.92      9.16 o 
   0   1   8      188.56      181.47      9.51 o 
   1   1   8       98.14      118.60      5.92 o 
   2   1   8       16.17       19.26      3.24 o 
   3   1   8      220.87      229.36      9.11 o 
   4   1   8      979.04     1116.12     25.60 o 
   5   1   8       28.78       23.12      2.71 o 
   6   1   8       17.92       20.70      2.93 o 
   7   1   8        2.01        2.57      1.35 o 
   8   1   8        0.95        0.03      1.03 o 
   9   1   8       32.30       30.87      5.88 o 
  10   1   8        3.88        5.44      3.08 o 
  11   1   8       39.50       41.89      7.07 o 
  12   1   8        2.15       -2.05      2.58 o 
  13   1   8        0.47       -4.33      2.89 o 
  14   1   8       25.00       23.58      5.07 o 
 -10   2   8        9.17        5.74      4.72 o 
  -9   2   8        4.78        5.65      4.70 o 
  -8   2   8        3.01       10.90      5.76 o 
  -7   2   8       27.08       20.01      2.93 o 
  -6   2   8       23.93       25.91      5.31 o 
  -5   2   8      187.63      212.76     22.36 o 
  -4   2   8      257.13      267.41     11.35 o 
  -3   2   8      212.82      213.39     13.22 o 
  -2   2   8       33.98       34.05      4.24 o 
  -1   2   8      434.58      403.28     12.83 o 
   0   2   8      172.23      166.08      9.11 o 
   1   2   8      281.65      300.98      8.45 o 
   2   2   8      424.35      443.83     12.93 o 
   3   2   8       27.39       34.85      3.57 o 
   4   2   8      465.02      469.81     19.01 o 
   5   2   8      523.43      519.83     16.08 o 
   6   2   8        1.45        2.26      1.16 o 
   7   2   8       57.19       58.31      6.56 o 
   8   2   8      125.51      142.57      9.52 o 
   9   2   8      411.41      415.87     24.73 o 
  10   2   8      325.84      277.50     18.17 o 
  11   2   8      152.04      142.62     20.87 o 
  12   2   8        0.06        7.34      6.01 o 
  13   2   8        6.70        3.26      4.88 o 
  14   2   8       13.02        7.81      4.89 o 
 -10   3   8        5.00        0.87      4.24 o 
  -9   3   8        0.00       -1.15      3.61 o 
  -8   3   8        0.14        4.29      3.37 o 
  -7   3   8       36.78       38.93      5.19 o 
  -6   3   8      322.15      298.24     28.92 o 
  -5   3   8       63.47       16.41     30.55 o 
  -4   3   8       21.21        8.59      4.81 o 
  -3   3   8       22.70       18.14      3.78 o 
  -2   3   8      320.49      323.33     16.04 o 
  -1   3   8      103.18       90.26      5.88 o 
   0   3   8      384.90      460.53     13.25 o 
   1   3   8       14.14       12.08      2.06 o 
   2   3   8        1.20        1.27      0.86 o 
   3   3   8      113.67      140.13      8.38 o 
   4   3   8      522.17      504.83     15.95 o 
   5   3   8       64.31       72.83      6.07 o 
   6   3   8        0.58        2.01      1.28 o 
   7   3   8        6.17        7.07      1.95 o 
   8   3   8      293.42      311.97     14.82 o 
   9   3   8      119.05      131.12     10.12 o 
  10   3   8        2.09       -3.85      5.13 o 
  11   3   8      112.36      101.07     17.66 o 
  12   3   8       74.15       66.48     14.76 o 
  13   3   8        1.29        3.04      2.57 o 
  14   3   8        3.27        4.56      3.79 o 
 -10   4   8        0.42       -5.86      5.12 o 
  -9   4   8       15.24       14.64      7.67 o 
  -8   4   8       91.25      132.18     20.73 o 
  -7   4   8        0.62        1.84      3.33 o 
  -6   4   8       39.85       36.44      5.73 o 
  -5   4   8        0.11       -0.10      1.14 o 
  -4   4   8       74.32      106.21     16.10 o 
  -3   4   8        0.00        1.66      1.21 o 
  -2   4   8        3.99        2.74      2.02 o 
  -1   4   8      130.82      119.30      6.58 o 
   0   4   8      310.47      352.57     11.41 o 
   1   4   8       93.15       90.48      5.65 o 
   2   4   8       16.99       14.91      3.62 o 
   3   4   8      498.16      570.37     17.80 o 
   4   4   8       89.69       72.90      6.05 o 
   5   4   8       59.17       60.59      5.71 o 
   6   4   8       28.25       28.01      3.98 o 
   7   4   8        0.53        1.15      1.62 o 
   8   4   8       37.99       42.92      5.55 o 
   9   4   8       86.28       82.51     10.58 o 
  10   4   8       40.02       28.07      5.96 o 
  11   4   8        0.09        0.75      3.11 o 
  12   4   8        0.49       -3.74      4.93 o 
  13   4   8       64.04       68.43     15.99 o 
  14   4   8        0.75       -1.58      2.79 o 
  -9   5   8        4.64        1.09      3.03 o 
  -8   5   8       22.09       28.02      9.57 o 
  -7   5   8       15.24       35.47     10.88 o 
  -6   5   8       65.73       71.01      4.66 o 
  -5   5   8       39.06       36.76      6.07 o 
  -4   5   8       89.48       98.52      9.86 o 
  -3   5   8       98.69       83.92      7.59 o 
  -2   5   8      103.41      107.28      6.77 o 
  -1   5   8      461.08      490.01     14.61 o 
   0   5   8      378.56      359.64     25.82 o 
   1   5   8       44.77       42.82      4.82 o 
   2   5   8      569.25      608.32     24.29 o 
   3   5   8      137.80      124.18      8.14 o 
   4   5   8      204.56      184.50      9.93 o 
   5   5   8       46.82       39.11      4.69 o 
   6   5   8      263.69      263.22     16.11 o 
   7   5   8      362.40      354.66     19.47 o 
   8   5   8      233.58      251.18     25.05 o 
   9   5   8       10.07        4.65      3.00 o 
  10   5   8       34.66       19.15      5.20 o 
  11   5   8        5.88        9.06      4.16 o 
  12   5   8        0.02       -5.30      4.98 o 
  13   5   8       13.58       14.75      8.02 o 
  14   5   8       22.42       18.98      7.65 o 
  -9   6   8        5.65        4.27      4.85 o 
  -8   6   8       20.86       32.10     11.20 o 
  -7   6   8       55.35       45.30     11.78 o 
  -6   6   8        1.56        0.93      1.13 o 
  -5   6   8        0.45       -0.60      2.54 o 
  -4   6   8        5.11        2.77      1.87 o 
  -3   6   8      180.97      201.28      7.96 o 
  -2   6   8       28.32       26.00      2.78 o 
  -1   6   8      251.21      255.37     11.60 o 
   0   6   8       40.43       35.55      5.33 o 
   1   6   8       13.22        7.53      3.12 o 
   2   6   8      323.01      341.10     26.39 o 
   3   6   8      169.41      164.76      9.05 o 
   4   6   8       11.67       15.53      2.94 o 
   5   6   8        3.10        3.05      1.60 o 
   6   6   8       31.81       33.82      9.19 o 
   7   6   8       39.92       41.13     10.26 o 
   8   6   8      110.92      139.41     19.59 o 
   9   6   8       96.47      103.98     12.54 o 
  10   6   8      178.94      175.03     17.02 o 
  11   6   8       44.97       38.18     10.26 o 
  12   6   8        0.20        1.01      4.16 o 
  13   6   8        0.00       -1.52      5.73 o 
  14   6   8        0.48        0.06      4.29 o 
  -8   7   8       28.54       42.99     12.65 o 
  -7   7   8       24.82       31.64     11.03 o 
  -6   7   8        0.18       -1.64      3.20 o 
  -5   7   8        2.08        4.60      3.99 o 
  -4   7   8        0.63       -2.39      2.68 o 
  -3   7   8        0.58       -0.52      0.54 o 
  -2   7   8       72.23       71.78      6.91 o 
  -1   7   8       48.62       43.49      7.49 o 
   0   7   8       47.88       48.30      7.68 o 
   1   7   8       56.83       54.11      5.05 o 
   2   7   8        0.79        3.44      2.98 o 
   3   7   8      133.64      116.65      8.65 o 
   4   7   8      375.60      404.86     28.21 o 
   5   7   8        5.29        9.49      4.83 o 
   6   7   8       24.88       21.76      7.65 o 
   7   7   8       89.02       84.39     15.74 o 
   8   7   8      131.32      107.09     18.26 o 
   9   7   8        0.39        0.79      3.70 o 
  10   7   8       38.87       35.19      7.73 o 
  11   7   8       25.52       26.30      6.78 o 
  12   7   8       28.67       27.09      7.63 o 
  13   7   8        0.63        3.95      6.54 o 
  14   7   8        1.86        3.61      3.60 o 
  -8   8   8       12.17       14.60      7.60 o 
  -7   8   8       17.82       23.42      9.30 o 
  -6   8   8        9.91        2.94      4.27 o 
  -5   8   8        6.99        6.54      2.41 o 
  -4   8   8        4.51       39.77      8.17 o 
  -3   8   8       75.11       67.23      5.52 o 
  -2   8   8      290.44      317.69     14.60 o 
  -1   8   8       27.54       28.35      4.71 o 
   0   8   8       39.70       99.49     15.79 o 
   1   8   8      299.43      299.56     13.75 o 
   2   8   8        0.00       -1.85      3.29 o 
   3   8   8      120.23      116.67     10.91 o 
   4   8   8      136.18      144.12     24.90 o 
   5   8   8        9.83        6.32      3.64 o 
   6   8   8      100.71      122.41     18.46 o 
   7   8   8      164.93      204.09     25.08 o 
   8   8   8        8.57       19.54      8.26 o 
   9   8   8        2.59        3.53      3.89 o 
  10   8   8        0.02       -0.60      4.40 o 
  11   8   8        0.20       -0.17      1.80 o 
  12   8   8        7.30        7.85      4.77 o 
  13   8   8       66.01       72.47     18.53 o 
  -7   9   8        2.72       -4.93      3.47 o 
  -6   9   8        8.10       -2.59      4.58 o 
  -5   9   8        0.09       -5.27      3.75 o 
  -4   9   8       24.16       53.88     12.49 o 
  -3   9   8       35.09       38.40      9.44 o 
  -2   9   8      131.19      126.87      8.86 o 
  -1   9   8        0.49       -2.71      2.01 o 
   0   9   8       17.69       20.02      7.14 o 
   1   9   8      118.17      111.32      9.07 o 
   2   9   8        9.84       11.23      3.17 o 
   3   9   8        9.86        9.81      2.14 o 
   4   9   8       76.44       81.91      7.53 o 
   5   9   8       22.39       19.52      7.81 o 
   6   9   8        0.17       -0.80      3.65 o 
   7   9   8       67.58      112.82     19.62 o 
   8   9   8       43.32       52.68     13.97 o 
   9   9   8      127.14      108.32     14.35 o 
  10   9   8        1.35        2.26      3.02 o 
  11   9   8        2.24        2.55      2.54 o 
  12   9   8        0.46       -3.05      3.48 o 
  13   9   8        4.38        4.78      2.75 o 
  -6  10   8        0.07       -4.44      3.84 o 
  -5  10   8        0.10       -1.98      4.35 o 
  -4  10   8        0.06        0.27      4.08 o 
  -3  10   8        4.71        9.76      5.58 o 
  -2  10   8       14.73       12.87      2.74 o 
  -1  10   8        1.47        0.91      2.53 o 
   0  10   8        1.11       -1.00      3.39 o 
   1  10   8        0.41        0.64      2.60 o 
   2  10   8       17.48       21.16      8.13 o 
   3  10   8      124.92      132.27     20.44 o 
   4  10   8       11.68       11.87      2.73 o 
   5  10   8       13.47        6.03      3.79 o 
   6  10   8      259.42      284.49     31.26 o 
   7  10   8       27.85       36.24     11.34 o 
   8  10   8       30.26       24.48     10.21 o 
   9  10   8       13.15       14.42      4.66 o 
  10  10   8       16.35       13.16      5.44 o 
  11  10   8       18.30       24.65      7.34 o 
  12  10   8        1.28        2.69      3.74 o 
  -5  11   8        1.50        2.67      3.78 o 
  -4  11   8       20.31       34.83     11.14 o 
  -3  11   8       49.29       54.77     13.27 o 
  -2  11   8        0.96        8.39      7.12 o 
  -1  11   8       16.62       29.34      9.93 o 
   0  11   8       48.00       43.72     12.13 o 
   1  11   8        3.13        6.58      5.01 o 
   2  11   8       45.68       49.25     12.65 o 
   3  11   8       20.64       29.18      6.05 o 
   4  11   8        9.05        6.83      2.09 o 
   5  11   8        0.29       -6.27      5.81 o 
   6  11   8        4.81        3.19      3.69 o 
   7  11   8        1.74        0.74      6.64 o 
   8  11   8        0.01        2.47      4.43 o 
   9  11   8        2.61       -1.01      6.07 o 
  10  11   8        0.20        2.74      3.39 o 
  11  11   8        0.11       -1.55      2.41 o 
  12  11   8       34.62       40.34      9.99 o 
  -4  12   8        5.75       14.26      7.64 o 
  -3  12   8       24.38       18.93      8.55 o 
  -2  12   8        1.51       -9.78      6.52 o 
  -1  12   8       13.76       11.77      5.74 o 
   0  12   8        5.53       20.44      9.00 o 
   1  12   8       25.23       27.86      9.69 o 
   2  12   8       11.19       10.51      3.27 o 
   3  12   8        4.61        2.13      1.55 o 
   4  12   8        4.17       21.36      5.69 o 
   5  12   8        3.81        0.46      5.70 o 
   6  12   8        0.90        4.08      4.47 o 
   7  12   8        3.13        3.19      3.76 o 
   8  12   8        5.57        7.82      7.11 o 
   9  12   8        2.52        3.32      4.21 o 
  10  12   8        0.01        1.14      2.62 o 
  11  12   8        0.95        4.50      2.58 o 
  -3  13   8        4.91        6.53      4.70 o 
  -2  13   8        0.07        5.26      4.78 o 
  -1  13   8        0.90       -5.15      5.12 o 
   0  13   8        0.11       -2.38      6.22 o 
   1  13   8        6.02        4.13      5.53 o 
   2  13   8       18.59       20.07      5.04 o 
   3  13   8        0.09        0.28      3.66 o 
   4  13   8        7.66        8.38      3.21 o 
   5  13   8      150.32      189.54     17.88 o 
   6  13   8       17.02       19.97      9.77 o 
   7  13   8       50.68       53.07     15.06 o 
   8  13   8        0.49       -2.78      4.27 o 
   9  13   8        2.39       -0.77      3.46 o 
  -1  14   8        3.33        0.11      5.16 o 
   0  14   8        1.12        3.73      4.41 o 
   1  14   8        2.91       -4.66      4.99 o 
   2  14   8        0.36       -4.81      5.15 o 
   3  14   8        0.05        4.28      2.99 o 
   4  14   8        0.49       -5.48      3.65 o 
   5  14   8        5.86        6.09      3.64 o 
   6  14   8        9.08        5.90      5.21 o 
   7  14   8        0.63        8.56      4.88 o 
  -2 -10   9       28.32       27.14      7.69 o 
  -1 -10   9        6.32        5.35      5.54 o 
   0 -10   9       24.21       24.46      7.40 o 
   1 -10   9       15.97       12.12      5.12 o 
   2 -10   9        0.00       -0.40      1.87 o 
   3 -10   9       10.45       14.71     14.37 o 
   4 -10   9        1.03        2.22      3.04 o 
   5 -10   9        1.28        2.29      2.70 o 
  -4  -9   9        3.90        2.65      2.52 o 
  -3  -9   9       31.64       40.82      8.45 o 
  -2  -9   9        4.43        6.16      3.57 o 
  -1  -9   9       65.09       68.12     13.50 o 
   0  -9   9       41.51       41.07      8.46 o 
   1  -9   9       15.40       11.60      5.48 o 
   2  -9   9        1.30       -0.08      2.86 o 
   3  -9   9        5.23        3.57      1.96 o 
   4  -9   9       30.40       28.66      7.18 o 
   5  -9   9        2.45       -0.70      2.69 o 
   6  -9   9        7.33        9.59      3.78 o 
   7  -9   9        5.72        9.17      6.63 o 
  -6  -8   9        0.93        2.24      1.94 o 
  -5  -8   9        9.98       11.69      3.00 o 
  -4  -8   9       24.96       20.89      3.96 o 
  -3  -8   9        0.16        0.42      2.17 o 
  -2  -8   9        8.49        2.03      5.22 o 
  -1  -8   9       22.97       32.12      6.05 o 
   0  -8   9       20.84       19.31      4.49 o 
   1  -8   9        1.32        0.50      2.43 o 
   2  -8   9        0.16       -0.63      2.09 o 
   3  -8   9        0.10       -2.48      1.66 o 
   4  -8   9        2.82        3.17      3.88 o 
   5  -8   9        5.92        8.89      3.16 o 
   6  -8   9        1.97        0.01      4.97 o 
   7  -8   9        0.78        0.55      2.49 o 
   8  -8   9        4.86       -2.96      2.48 o 
  -7  -7   9        1.41        1.66      2.15 o 
  -6  -7   9        2.43       -2.26      1.51 o 
  -5  -7   9        7.54        8.93      3.12 o 
  -4  -7   9       16.64       20.33      3.29 o 
  -3  -7   9       64.48       57.41      6.16 o 
  -2  -7   9       39.51       36.97      4.85 o 
  -1  -7   9       79.67       87.13      9.31 o 
   0  -7   9        7.87        2.17      3.75 o 
   1  -7   9        9.89        4.29      3.34 o 
   2  -7   9       41.34       65.54      8.23 o 
   3  -7   9       11.06       13.28      6.36 o 
   4  -7   9       19.60       23.43      4.68 o 
   5  -7   9       70.44       98.25     10.20 o 
   6  -7   9        0.23       -1.09      2.52 o 
   7  -7   9       38.21       51.97      8.88 o 
   8  -7   9        6.44        4.16      2.07 o 
   9  -7   9       11.36       10.17      5.59 o 
  10  -7   9        8.23        6.39      4.47 o 
  -7  -6   9        3.25        0.42      2.68 o 
  -6  -6   9       16.72       25.79      6.01 o 
  -5  -6   9       27.95       33.13      4.29 o 
  -4  -6   9       61.56       63.23      5.75 o 
  -3  -6   9       15.88       14.42      2.48 o 
  -2  -6   9      509.73      502.84     17.99 o 
  -1  -6   9       96.42       95.00      5.52 o 
   0  -6   9       21.94       16.16      2.82 o 
   1  -6   9        1.18       -0.69      1.17 o 
   2  -6   9        2.60        5.81      2.79 o 
   3  -6   9      143.22      202.55     14.09 o 
   4  -6   9       36.38       38.33      6.21 o 
   5  -6   9        5.45        4.58      2.99 o 
   6  -6   9        2.88        4.38      3.51 o 
   7  -6   9        1.54       -0.67      5.27 o 
   8  -6   9       33.72       31.90     10.27 o 
   9  -6   9        7.04       16.44      5.36 o 
  10  -6   9        0.50       -0.42      3.61 o 
  11  -6   9        0.39        0.02      2.73 o 
  -8  -5   9       10.05        9.20      3.18 o 
  -7  -5   9       18.53       18.18      3.84 o 
  -6  -5   9        3.65        5.32      1.64 o 
  -5  -5   9       59.53       65.91      5.89 o 
  -4  -5   9       14.75       15.76      2.76 o 
  -3  -5   9       44.24       40.26      4.05 o 
  -2  -5   9        5.31        3.62      1.37 o 
  -1  -5   9       58.73       53.04      3.92 o 
   0  -5   9        1.07        0.80      1.36 o 
   1  -5   9       10.19       12.19      1.86 o 
   2  -5   9        0.02        0.89      0.78 o 
   3  -5   9       80.27       86.70      8.86 o 
   4  -5   9        0.58        1.90      2.51 o 
   5  -5   9        0.01        0.73      1.67 o 
   6  -5   9       34.49       32.25      6.55 o 
   7  -5   9       23.34       16.63      3.26 o 
   8  -5   9       14.19       10.31      2.29 o 
   9  -5   9       12.47       11.56      2.45 o 
  10  -5   9        2.67        2.34      3.62 o 
  11  -5   9       16.10       20.80      5.58 o 
  -8  -4   9        1.75       -0.70      2.30 o 
  -7  -4   9       22.18       18.43      3.92 o 
  -6  -4   9       16.45       14.01      2.58 o 
  -5  -4   9       17.85       17.26      2.94 o 
  -4  -4   9      152.01      150.15     10.32 o 
  -3  -4   9      133.71      147.35      8.56 o 
  -2  -4   9       15.50       13.88      2.59 o 
  -1  -4   9        8.29        4.93      1.27 o 
   0  -4   9       16.46       18.52      3.04 o 
   1  -4   9      116.08      111.84      6.14 o 
   2  -4   9        8.88       12.49      1.39 o 
   3  -4   9       45.90       46.74      3.98 o 
   4  -4   9      117.80      119.31      4.88 o 
   5  -4   9        0.42        1.03      0.59 o 
   6  -4   9      121.68      139.26      9.87 o 
   7  -4   9      100.45      113.63      7.91 o 
   8  -4   9       20.45       22.40      4.15 o 
   9  -4   9      113.52      111.36      8.69 o 
  10  -4   9        8.66       12.53      5.21 o 
  11  -4   9       14.22       10.35      2.88 o 
  12  -4   9        3.75        7.46      3.20 o 
  -9  -3   9        4.11       16.95      4.94 o 
  -8  -3   9        0.48        1.63      2.07 o 
  -7  -3   9        2.79        4.01      1.77 o 
  -6  -3   9        4.00        1.63      1.51 o 
  -5  -3   9      110.72      110.61      8.89 o 
  -4  -3   9       75.06       77.55      7.42 o 
  -3  -3   9     1080.26     1058.63     27.47 o 
  -2  -3   9      306.16      302.59     12.51 o 
  -1  -3   9      172.34      175.77      8.85 o 
   0  -3   9       11.84        8.98      3.33 o 
   1  -3   9       51.13       41.19      4.27 o 
   2  -3   9       42.72       50.39      3.47 o 
   3  -3   9       36.99       45.21      3.38 o 
   4  -3   9       14.37        8.74      1.92 o 
   5  -3   9        8.62        8.54      1.87 o 
   6  -3   9       15.85       12.01      2.63 o 
   7  -3   9      291.44      287.10     13.77 o 
   8  -3   9        4.64        5.75      1.84 o 
   9  -3   9       22.81       31.30      8.58 o 
  10  -3   9        5.11        8.31      2.71 o 
  11  -3   9       99.93      121.33     10.66 o 
  12  -3   9        4.65        7.41      2.60 o 
  13  -3   9        7.86       -3.62      2.66 o 
  -9  -2   9       16.91       21.23      9.03 o 
  -8  -2   9        9.54        8.99      2.65 o 
  -7  -2   9        1.26        0.83      1.13 o 
  -6  -2   9       38.52       39.33      5.39 o 
  -5  -2   9       34.83       37.52      5.00 o 
  -4  -2   9      348.01      355.85     18.30 o 
  -3  -2   9      133.63      149.46      9.48 o 
  -2  -2   9       13.96        6.87      2.75 o 
  -1  -2   9       40.74       40.04      4.19 o 
   0  -2   9        0.31        2.15      0.87 o 
   1  -2   9        4.90        9.38      1.98 o 
   2  -2   9       37.60       36.56      3.09 o 
   3  -2   9       24.06       18.96      2.20 o 
   4  -2   9       13.59       11.24      2.20 o 
   5  -2   9      112.12      107.52      8.89 o 
   6  -2   9        1.68        1.00      1.27 o 
   7  -2   9      179.87      164.42     12.52 o 
   8  -2   9       17.51       21.07      6.92 o 
   9  -2   9       14.30       15.84      2.63 o 
  10  -2   9       48.76       65.97      7.42 o 
  11  -2   9       38.57       30.16      5.14 o 
  12  -2   9        7.18        5.56      2.56 o 
  13  -2   9       28.44       27.08      4.96 o 
  -9  -1   9       16.99       28.63      9.94 o 
  -8  -1   9       10.96       15.97      3.83 o 
  -7  -1   9       11.31       10.65      2.86 o 
  -6  -1   9      108.14      106.64     10.60 o 
  -5  -1   9       78.93       82.18      8.77 o 
  -4  -1   9       36.52       39.34      6.03 o 
  -3  -1   9        2.55        3.83      4.49 o 
  -2  -1   9        3.56        0.15      1.31 o 
  -1  -1   9        8.36        9.22      2.85 o 
   0  -1   9      114.46      104.62      7.82 o 
   1  -1   9        4.20        2.81      1.07 o 
   2  -1   9        0.08       -0.59      1.00 o 
   3  -1   9      406.71      422.07     12.25 o 
   4  -1   9       39.86       36.49      3.43 o 
   5  -1   9      573.46      576.12     31.82 o 
   6  -1   9      113.10      111.19      6.92 o 
   7  -1   9        0.01       -1.94      3.20 o 
   8  -1   9      114.88      119.56      8.46 o 
   9  -1   9       12.35       10.49      1.96 o 
  10  -1   9       28.92       27.96      4.34 o 
  11  -1   9        6.89        0.97      2.29 o 
  12  -1   9        1.36        3.00      2.03 o 
  13  -1   9        0.40        2.86      2.55 o 
  -9   0   9        0.32        0.51      3.85 o 
  -8   0   9        1.06       11.29      6.52 o 
  -7   0   9        0.08        1.15      1.77 o 
  -6   0   9      168.30      179.35     13.03 o 
  -5   0   9       73.34       73.53      7.93 o 
  -4   0   9      756.81      736.06     24.40 o 
  -3   0   9      271.73      306.43     17.41 o 
  -2   0   9      204.57      186.91     10.79 o 
  -1   0   9        0.47        0.20      1.28 o 
   0   0   9      149.87      148.75      8.21 o 
   1   0   9       30.72       25.02      2.60 o 
   2   0   9        4.21        2.82      1.13 o 
   3   0   9        4.01        3.14      1.16 o 
   4   0   9        0.20       -0.26      1.01 o 
   5   0   9      134.36      122.44     16.25 o 
   6   0   9      497.96      472.91     19.48 o 
   7   0   9       27.12       24.54      3.23 o 
   8   0   9      201.62      200.39     10.54 o 
   9   0   9        9.62        9.65      3.08 o 
  10   0   9      345.39      331.82     35.70 o 
  11   0   9       59.64       60.72     12.38 o 
  12   0   9        9.66       19.54      5.29 o 
  13   0   9        9.71        9.53      3.98 o 
  14   0   9        0.71        1.17      1.73 o 
  -9   1   9        0.19        0.43      4.08 o 
  -8   1   9       19.15       17.19      7.85 o 
  -7   1   9       18.12       25.15      8.91 o 
  -6   1   9        8.73       10.72      3.14 o 
  -5   1   9      433.81      462.80     18.69 o 
  -4   1   9       42.89       54.63      7.80 o 
  -3   1   9       21.75       28.31      4.21 o 
  -2   1   9       11.19       12.68      2.34 o 
  -1   1   9        1.62        3.41      1.35 o 
   0   1   9       50.12       61.84      7.11 o 
   1   1   9       30.72       26.15      3.31 o 
   2   1   9       61.26       67.55      4.39 o 
   3   1   9      281.76      292.21     10.93 o 
   4   1   9       60.31       73.54      5.48 o 
   5   1   9      223.29      179.98     10.31 o 
   6   1   9      246.18      235.85     10.69 o 
   7   1   9       97.76      101.90      7.07 o 
   8   1   9        3.37        0.49      1.39 o 
   9   1   9        9.36        6.03      1.65 o 
  10   1   9       76.65       81.54     14.50 o 
  11   1   9      131.97      137.41     12.74 o 
  12   1   9       47.87       49.07     12.37 o 
  13   1   9        8.70        3.31      3.46 o 
  14   1   9        6.04        4.20      2.30 o 
  -9   2   9        9.30        6.95      5.22 o 
  -8   2   9        4.98        2.15      2.71 o 
  -7   2   9       67.14       74.78     14.70 o 
  -6   2   9        0.07        0.42      1.49 o 
  -5   2   9        2.54        4.22      1.51 o 
  -4   2   9        3.76        0.91      3.84 o 
  -3   2   9        0.19       -1.09      1.40 o 
  -2   2   9       14.77       15.04      3.85 o 
  -1   2   9      489.81      497.94     17.69 o 
   0   2   9      113.23       87.29      8.49 o 
   1   2   9       19.09       26.09      2.73 o 
   2   2   9      327.35      374.83     14.27 o 
   3   2   9       92.78      100.23      6.44 o 
   4   2   9      322.54      315.48     11.86 o 
   5   2   9        5.95        7.14      2.01 o 
   6   2   9        0.18        0.48      1.26 o 
   7   2   9       24.53       22.59      4.48 o 
   8   2   9       39.35       42.85      4.97 o 
   9   2   9      174.04      173.06     10.95 o 
  10   2   9      118.60      119.92     11.74 o 
  11   2   9       89.35       95.09     17.00 o 
  12   2   9       14.99       16.25      7.50 o 
  13   2   9        0.38       -7.70      5.81 o 
  14   2   9        0.27        0.87      2.85 o 
  -9   3   9        1.78        2.87      4.06 o 
  -8   3   9        6.04        6.88      4.62 o 
  -7   3   9       63.78       83.38     16.41 o 
  -6   3   9       18.15       16.96      2.24 o 
  -5   3   9      350.34      321.27     51.20 o 
  -4   3   9       36.17       36.18      9.55 o 
  -3   3   9       15.99       22.22      4.43 o 
  -2   3   9       89.88      100.11      9.62 o 
  -1   3   9      421.27      368.48     18.56 o 
   0   3   9       69.51       89.19      6.09 o 
   1   3   9        6.82        7.00      1.19 o 
   2   3   9        0.01       -0.33      1.23 o 
   3   3   9       75.88      101.76      6.95 o 
   4   3   9      153.53      118.86      9.92 o 
   5   3   9      270.84      243.06     11.60 o 
   6   3   9       22.90       27.88      4.02 o 
   7   3   9      126.09      123.34     10.27 o 
   8   3   9      239.46      236.17     12.89 o 
   9   3   9      874.84      905.39     27.27 o 
  10   3   9      111.03      103.21     11.94 o 
  11   3   9        5.89        9.24      6.69 o 
  12   3   9       15.62       13.72      6.51 o 
  13   3   9        8.31       17.73      8.38 o 
  14   3   9        3.76        3.33      4.09 o 
  -9   4   9        8.28        4.44      5.79 o 
  -8   4   9        6.81       12.00      8.10 o 
  -7   4   9       33.15       58.88     13.98 o 
  -6   4   9      260.25      240.05     29.69 o 
  -5   4   9        5.67       18.12      8.20 o 
  -4   4   9        6.55        4.27      2.47 o 
  -3   4   9       25.56       26.62      6.65 o 
  -2   4   9       44.23       45.70      5.12 o 
  -1   4   9       52.73       45.03      4.50 o 
   0   4   9      117.34      117.43      7.75 o 
   1   4   9        8.77        8.16      1.41 o 
   2   4   9      130.15      148.51      9.49 o 
   3   4   9        0.57       -0.18      0.97 o 
   4   4   9      201.27      184.69     12.54 o 
   5   4   9      165.26      146.99      9.26 o 
   6   4   9       29.80       23.16      3.73 o 
   7   4   9       14.09        8.64      2.24 o 
   8   4   9       35.81       39.32      6.25 o 
   9   4   9        3.30       12.30      5.20 o 
  10   4   9      144.75      168.18     15.64 o 
  11   4   9       49.09       50.02     13.26 o 
  12   4   9        4.07        8.93      5.38 o 
  13   4   9       26.82       24.19      9.41 o 
  14   4   9        1.28        1.52      3.17 o 
  -9   5   9        1.61        6.01      6.90 o 
  -8   5   9        5.76        6.43      6.37 o 
  -7   5   9        2.19       -0.70      3.54 o 
  -6   5   9       15.50       29.22     10.03 o 
  -5   5   9        0.09       -0.10      2.48 o 
  -4   5   9        3.82       -2.29      4.30 o 
  -3   5   9       40.05       36.90      5.21 o 
  -2   5   9      588.06      575.05     24.63 o 
  -1   5   9       61.61       52.26      5.03 o 
   0   5   9       22.07       21.43      3.11 o 
   1   5   9       15.60       15.70      4.12 o 
   2   5   9        2.30        0.74      1.99 o 
   3   5   9       16.46       18.17      6.48 o 
   4   5   9       21.35       21.16      3.38 o 
   5   5   9       27.13       21.84      3.63 o 
   6   5   9       42.04       40.51      5.06 o 
   7   5   9       54.15       54.97      6.28 o 
   8   5   9      163.36      176.39     21.07 o 
   9   5   9      180.26      178.13     16.36 o 
  10   5   9      117.57      117.06     13.44 o 
  11   5   9       17.20       14.05      4.84 o 
  12   5   9        8.57       21.67      9.64 o 
  13   5   9        0.05        2.21      3.78 o 
  14   5   9        2.14        5.77      5.05 o 
  -8   6   9        3.42        8.21      5.37 o 
  -7   6   9       13.31       32.48     11.03 o 
  -6   6   9       69.02       75.27     15.61 o 
  -5   6   9       28.19       24.84      5.51 o 
  -4   6   9        6.59        4.88      3.50 o 
  -3   6   9       18.30       41.03      4.45 o 
  -2   6   9      510.42      549.39     19.50 o 
  -1   6   9        0.36        1.78      0.88 o 
   0   6   9       11.56       41.06      6.47 o 
   1   6   9        0.03       -4.34      4.24 o 
   2   6   9        2.87        8.42      4.88 o 
   3   6   9       17.70       43.52      5.89 o 
   4   6   9      235.45      206.11     13.25 o 
   5   6   9       56.29       56.43      8.71 o 
   6   6   9       50.39       46.00      6.88 o 
   7   6   9      109.46      118.75     17.51 o 
   8   6   9      635.18      624.32     42.80 o 
   9   6   9        3.90        9.19      4.24 o 
  10   6   9      115.38      122.60     14.36 o 
  11   6   9        3.79        3.66      2.50 o 
  12   6   9        4.42       11.01      6.76 o 
  13   6   9        0.00       -1.25      3.23 o 
  14   6   9        2.49       -6.74      5.97 o 
  -8   7   9       36.93       58.77     15.38 o 
  -7   7   9      125.99      120.06     21.10 o 
  -6   7   9        2.10        5.26      4.55 o 
  -5   7   9        0.03       -1.19      5.78 o 
  -4   7   9       18.18       13.18      3.03 o 
  -3   7   9        1.26        2.35      1.06 o 
  -2   7   9       55.76       56.00      6.59 o 
  -1   7   9       47.52       49.40      6.63 o 
   0   7   9       15.26       17.14      3.81 o 
   1   7   9       16.39       23.81      7.08 o 
   2   7   9        5.91        1.22      2.71 o 
   3   7   9      149.03      138.89      9.92 o 
   4   7   9      467.63      430.91     40.08 o 
   5   7   9       16.92       13.65      3.56 o 
   6   7   9        0.03       -1.75      2.42 o 
   7   7   9      132.05      163.40     21.85 o 
   8   7   9       52.06       72.88     14.82 o 
   9   7   9       47.18       42.17      8.28 o 
  10   7   9      142.44      116.38     14.52 o 
  11   7   9        6.65        4.55      3.39 o 
  12   7   9       22.19       20.09      6.70 o 
  13   7   9        5.03       16.24      8.94 o 
  -7   8   9       13.64        9.60      8.03 o 
  -6   8   9        0.68       -6.00      5.38 o 
  -5   8   9        8.95        7.97      6.93 o 
  -4   8   9        0.83       -9.41     12.60 o 
  -3   8   9       43.10       35.20      4.64 o 
  -2   8   9       20.42       19.74      3.81 o 
  -1   8   9       16.81       21.23      4.23 o 
   0   8   9       12.84       15.77      3.83 o 
   1   8   9       90.95       89.80     15.17 o 
   2   8   9       18.91       13.17      2.99 o 
   3   8   9       11.02       18.16      7.11 o 
   4   8   9       12.14       13.00      3.33 o 
   5   8   9        1.69        1.85      1.54 o 
   6   8   9       82.48      100.38     17.18 o 
   7   8   9        0.02        2.30      4.68 o 
   8   8   9      172.88      177.05     24.11 o 
   9   8   9       40.29       38.96     11.62 o 
  10   8   9        0.08        0.70      2.15 o 
  11   8   9       10.77       14.24      5.44 o 
  12   8   9        1.50        3.08      3.37 o 
  13   8   9       31.17       36.79     13.41 o 
  -6   9   9       19.04       17.64      6.87 o 
  -5   9   9        0.39       -2.01      8.02 o 
  -4   9   9        1.34       -6.41      5.68 o 
  -3   9   9      129.13      147.21     24.12 o 
  -2   9   9        0.99        2.57      2.87 o 
  -1   9   9        2.15        2.98      2.20 o 
   0   9   9        0.30        5.48      2.20 o 
   1   9   9        9.62       -0.95      2.85 o 
   2   9   9        4.39        1.32      2.55 o 
   3   9   9      153.88      167.63     22.46 o 
   4   9   9      103.70       91.14      8.10 o 
   5   9   9       34.69       35.34      5.54 o 
   6   9   9       29.20       25.42      8.17 o 
   7   9   9      280.20      301.95     32.49 o 
   8   9   9        1.33       -1.52      4.44 o 
   9   9   9      109.82      112.73     20.35 o 
  10   9   9        0.13        1.09      3.22 o 
  11   9   9        6.77       12.69      5.56 o 
  12   9   9        0.72        3.17      3.68 o 
  13   9   9        1.23        8.39      5.27 o 
  -6  10   9        0.23        0.51      2.35 o 
  -5  10   9        1.77        6.70      4.05 o 
  -4  10   9        5.93        3.32      3.90 o 
  -3  10   9        0.34        7.76      5.85 o 
  -2  10   9       38.49       39.76      7.93 o 
  -1  10   9        0.37        1.76      1.65 o 
   0  10   9       35.39       34.58     10.19 o 
   1  10   9        0.75       -2.58      5.32 o 
   2  10   9      118.99      113.10     10.24 o 
   3  10   9      211.23      277.65     29.54 o 
   4  10   9        1.98        1.73      1.27 o 
   5  10   9        5.64        5.18      1.94 o 
   6  10   9        4.16        0.02      3.82 o 
   7  10   9       58.27       69.44     16.03 o 
   8  10   9       22.86       39.97     12.36 o 
   9  10   9       75.29       96.79     19.52 o 
  10  10   9       18.62       14.82      5.73 o 
  11  10   9       22.51       23.62      8.95 o 
  12  10   9        6.43        9.24      4.84 o 
  -5  11   9        0.03        3.27      4.49 o 
  -4  11   9        0.11        0.93      5.25 o 
  -3  11   9        6.15       17.16      6.58 o 
  -2  11   9       23.31       30.60     10.63 o 
  -1  11   9        3.61        3.32      3.86 o 
   0  11   9       35.40       24.98      9.24 o 
   1  11   9        1.30        2.13      4.36 o 
   2  11   9       33.34       24.42     10.14 o 
   3  11   9       41.08       56.48     13.80 o 
   4  11   9        1.39        2.91      3.94 o 
   5  11   9       14.07       13.07      8.72 o 
   6  11   9        0.56        1.85      5.16 o 
   7  11   9       39.33       41.17     13.09 o 
   8  11   9       22.14       26.73     12.47 o 
   9  11   9        0.79        5.51      6.15 o 
  10  11   9       24.77       21.23      7.16 o 
  11  11   9        2.54       -3.36      3.59 o 
  -3  12   9        0.39       -1.14      2.83 o 
  -2  12   9        5.86       -1.64      3.56 o 
  -1  12   9        3.07        5.85      3.46 o 
   0  12   9        2.01        5.29      3.28 o 
   1  12   9        2.13      -10.00      6.67 o 
   2  12   9       17.41       29.12     11.06 o 
   3  12   9        7.21       12.60      4.10 o 
   4  12   9        4.01        4.05      5.55 o 
   5  12   9       18.59       23.03      9.54 o 
   6  12   9      136.20      148.02     24.62 o 
   7  12   9       12.80       21.57     10.30 o 
   8  12   9       26.29       26.36     11.70 o 
   9  12   9        4.71        4.20      4.20 o 
  10  12   9        5.89        0.07      4.86 o 
  -2  13   9        0.16        6.90      6.08 o 
  -1  13   9       10.72       11.32      7.86 o 
   0  13   9        0.56       -4.21      6.77 o 
   1  13   9       20.99       28.52     11.71 o 
   2  13   9       30.47       27.19     10.14 o 
   3  13   9        3.12        1.42      3.79 o 
   4  13   9        0.01       -1.83      3.29 o 
   5  13   9        3.17        8.00      3.67 o 
   6  13   9       62.76       67.41     17.73 o 
   7  13   9        2.47      -13.49      9.00 o 
   8  13   9        9.76        9.61      7.49 o 
   9  13   9        3.00       -0.34      2.71 o 
   1  14   9       16.00       23.34     10.69 o 
   2  14   9        5.74        3.91      5.98 o 
   3  14   9        7.26        4.68     10.89 o 
   4  14   9        6.46        2.05      6.93 o 
   5  14   9        0.01        6.69      4.38 o 
   6  14   9        1.61       -3.67      2.61 o 
  -2  -9  10        7.76        7.65      6.39 o 
  -1  -9  10        6.72        8.36      4.47 o 
   0  -9  10       31.71       20.76      6.06 o 
   1  -9  10        0.00       -0.45      3.11 o 
   2  -9  10        2.15        4.52      3.85 o 
   3  -9  10        0.26        1.04      2.80 o 
   4  -9  10        8.98        7.18      3.28 o 
   5  -9  10        0.02        1.78      3.10 o 
  -4  -8  10        0.32        4.58      2.71 o 
  -3  -8  10        3.19        1.81      4.46 o 
  -2  -8  10        2.77        3.10      2.85 o 
  -1  -8  10       40.55       45.29      7.38 o 
   0  -8  10        4.03        5.90      2.62 o 
   1  -8  10        1.43        0.44      3.73 o 
   2  -8  10        9.99       13.91      3.49 o 
   3  -8  10        0.97        5.05      2.72 o 
   4  -8  10        0.05        0.73      5.22 o 
   5  -8  10       11.94       20.31      5.05 o 
   6  -8  10        6.27        2.24      2.65 o 
   7  -8  10        2.90        1.02      3.30 o 
  -5  -7  10        3.51        5.17      2.27 o 
  -4  -7  10        1.88        1.80      2.15 o 
  -3  -7  10        1.48        4.38      1.62 o 
  -2  -7  10        2.51       -0.30      3.34 o 
  -1  -7  10        5.53        3.72      2.18 o 
   0  -7  10       20.07       19.05      6.36 o 
   1  -7  10       17.16       35.02      6.38 o 
   2  -7  10       29.06       25.73      5.51 o 
   3  -7  10        7.21       15.56      4.43 o 
   4  -7  10       15.81       19.74      4.90 o 
   5  -7  10        1.29       -0.53      1.87 o 
   6  -7  10        0.16       -0.53      2.26 o 
   7  -7  10       18.25       23.93      6.41 o 
   8  -7  10       13.65       15.73      5.07 o 
   9  -7  10        1.03       -4.10      3.09 o 
  -6  -6  10        8.18        5.39      2.80 o 
  -5  -6  10        3.07        6.62      2.18 o 
  -4  -6  10        3.41        2.61      1.47 o 
  -3  -6  10        9.44        5.91      2.20 o 
  -2  -6  10        2.83        4.61      2.13 o 
  -1  -6  10       47.39       38.15      7.86 o 
   0  -6  10        1.99       -1.71      1.98 o 
   1  -6  10       21.42       23.43      5.06 o 
   2  -6  10        1.06        4.22      2.81 o 
   3  -6  10       74.82       81.04      9.37 o 
   4  -6  10       35.98       40.79      6.62 o 
   5  -6  10        0.50        4.82      2.35 o 
   6  -6  10        0.21       -1.51      2.28 o 
   7  -6  10        9.75        2.99      2.53 o 
   8  -6  10        9.31        7.20      4.05 o 
   9  -6  10       52.88       63.80     10.08 o 
  10  -6  10        0.01        3.12      3.65 o 
  -7  -5  10       15.29       19.02      4.35 o 
  -6  -5  10        4.18        2.93      2.46 o 
  -5  -5  10        1.58        0.58      1.45 o 
  -4  -5  10        2.22        2.47      1.42 o 
  -3  -5  10        5.36        2.00      1.99 o 
  -2  -5  10       63.58       62.24      5.13 o 
  -1  -5  10       21.43       16.48      3.05 o 
   0  -5  10        2.66        2.52      1.25 o 
   1  -5  10      101.65      109.52      5.81 o 
   2  -5  10       86.62       80.02      8.89 o 
   3  -5  10        3.57        5.38      3.29 o 
   4  -5  10        4.42        6.83      2.14 o 
   5  -5  10        4.43       -3.08      2.05 o 
   6  -5  10        8.98        2.05      2.44 o 
   7  -5  10       40.60       41.04      7.67 o 
   8  -5  10        1.38        3.13      2.29 o 
   9  -5  10       11.85       17.31     11.51 o 
  10  -5  10        0.61       -0.23      5.02 o 
  11  -5  10        2.46        5.48      6.78 o 
  -7  -4  10        1.93        4.72      2.81 o 
  -6  -4  10        0.00        1.37      1.56 o 
  -5  -4  10        7.20        3.78      2.70 o 
  -4  -4  10        0.96        2.41      1.73 o 
  -3  -4  10       58.27       62.67     13.61 o 
  -2  -4  10       24.84       23.20      3.39 o 
  -1  -4  10       23.65       20.28      2.87 o 
   0  -4  10       17.08       14.03      2.68 o 
   1  -4  10       69.37       73.34      5.05 o 
   2  -4  10       74.27       79.53      3.78 o 
   3  -4  10       44.03       39.44      3.86 o 
   4  -4  10       13.63       12.20      1.73 o 
   5  -4  10        1.50       -0.42      0.90 o 
   6  -4  10       15.80       14.39      1.95 o 
   7  -4  10        6.85        7.72      2.11 o 
   8  -4  10       57.60       63.85      6.18 o 
   9  -4  10      121.79      118.81      8.98 o 
  10  -4  10        1.36        2.15      2.45 o 
  11  -4  10        0.00        0.03      3.08 o 
  -8  -3  10        1.42        4.21      2.97 o 
  -7  -3  10        4.91        7.85      2.44 o 
  -6  -3  10        5.14       -4.32      4.31 o 
  -5  -3  10       22.26       28.48      4.93 o 
  -4  -3  10        1.59       -0.68      1.84 o 
  -3  -3  10       70.05       77.21      9.30 o 
  -2  -3  10      195.28      182.50      9.13 o 
  -1  -3  10        0.02       -2.09      1.69 o 
   0  -3  10       62.25       44.06      5.40 o 
   1  -3  10       23.55       22.69      5.14 o 
   2  -3  10       17.05       11.18      2.38 o 
   3  -3  10       81.90       90.07      4.74 o 
   4  -3  10        0.85        1.08      1.15 o 
   5  -3  10        0.52       -0.44      1.13 o 
   6  -3  10       85.90       76.02      5.38 o 
   7  -3  10        0.00        0.26      2.94 o 
   8  -3  10      120.42      131.79      9.90 o 
   9  -3  10       21.68       26.95      6.40 o 
  10  -3  10        4.52        0.93      1.75 o 
  11  -3  10        7.94        6.02      2.81 o 
  12  -3  10        0.00        1.39      1.56 o 
  -8  -2  10       15.36       24.40      5.84 o 
  -7  -2  10        1.27        2.81      1.75 o 
  -6  -2  10        4.55        4.10      4.33 o 
  -5  -2  10        0.23       -0.65      1.87 o 
  -4  -2  10       22.12       22.27      6.67 o 
  -3  -2  10       36.44       33.06      8.09 o 
  -2  -2  10      106.37      108.77      7.64 o 
  -1  -2  10       13.02        9.13      2.08 o 
   0  -2  10      177.85      189.84     11.69 o 
   1  -2  10      138.79      124.72      7.66 o 
   2  -2  10       25.40       27.80      2.87 o 
   3  -2  10       35.76       40.62      3.33 o 
   4  -2  10       13.05       12.68      1.85 o 
   5  -2  10       16.42        9.32      4.16 o 
   6  -2  10      187.94      197.63     10.39 o 
   7  -2  10       12.93        9.25      3.33 o 
   8  -2  10        0.01        3.57      4.53 o 
   9  -2  10       20.77       20.92      4.14 o 
  10  -2  10       19.60       21.11      4.40 o 
  11  -2  10        0.12        2.91      1.96 o 
  12  -2  10        9.36        7.95      4.58 o 
  -8  -1  10        0.08       -5.18      4.54 o 
  -7  -1  10        1.55        1.98      1.70 o 
  -6  -1  10        3.24        1.81      1.97 o 
  -5  -1  10        0.03       -0.38      1.49 o 
  -4  -1  10      106.05       98.31     15.06 o 
  -3  -1  10        4.64        4.65      2.78 o 
  -2  -1  10       48.87       50.29      6.18 o 
  -1  -1  10       55.45       52.34      5.05 o 
   0  -1  10       13.35       12.87      3.25 o 
   1  -1  10      117.05      107.33      6.95 o 
   2  -1  10        3.28        3.54      0.96 o 
   3  -1  10       35.66       31.21      3.09 o 
   4  -1  10       47.46       50.02      4.23 o 
   5  -1  10       97.09       90.56      8.32 o 
   6  -1  10        6.76        9.87      2.52 o 
   7  -1  10      177.86      205.14     23.76 o 
   8  -1  10      270.04      263.78     17.65 o 
   9  -1  10       29.18       31.91      3.90 o 
  10  -1  10        0.61       -4.68      5.10 o 
  11  -1  10       60.88       48.13      6.75 o 
  12  -1  10       12.82       12.13      3.75 o 
  13  -1  10      121.35      137.25     11.78 o 
  -8   0  10        2.81       -2.67      4.37 o 
  -7   0  10        5.26        5.61      2.35 o 
  -6   0  10       79.87       75.75      8.36 o 
  -5   0  10        0.71       -0.08      2.26 o 
  -4   0  10      110.97      108.30     16.11 o 
  -3   0  10      147.74      147.67     12.65 o 
  -2   0  10        2.10       -2.55      2.38 o 
  -1   0  10      223.17      203.91     10.16 o 
   0   0  10      262.96      257.08     15.43 o 
   1   0  10       13.49       10.90      1.95 o 
   2   0  10      115.28      110.41      5.92 o 
   3   0  10        4.68        3.36      1.17 o 
   4   0  10       29.82       33.88      3.69 o 
   5   0  10      131.01      124.79      8.11 o 
   6   0  10       47.16       46.49      6.15 o 
   7   0  10       97.52       91.92      8.40 o 
   8   0  10      163.73      179.32     10.02 o 
   9   0  10        0.00       -0.97      1.49 o 
  10   0  10        2.47        2.01      2.16 o 
  11   0  10       23.52       25.11      6.49 o 
  12   0  10       11.09       17.79      6.92 o 
  13   0  10        1.68       -2.93      4.71 o 
  -8   1  10        3.42        1.22      2.84 o 
  -7   1  10        0.27        4.47      4.33 o 
  -6   1  10        2.05        6.02      2.31 o 
  -5   1  10       37.07       38.63     10.18 o 
  -4   1  10       80.29       83.54     14.17 o 
  -3   1  10      308.71      333.77     19.84 o 
  -2   1  10       32.96       28.14      5.53 o 
  -1   1  10       91.21       89.12      7.91 o 
   0   1  10        9.20        5.69      2.31 o 
   1   1  10        7.44        4.85      1.90 o 
   2   1  10       28.10       26.45      2.85 o 
   3   1  10      212.95      218.57      9.82 o 
   4   1  10        3.42        1.02      0.84 o 
   5   1  10       76.77       69.66      6.36 o 
   6   1  10       47.97       55.98      7.20 o 
   7   1  10        2.35        2.20      2.10 o 
   8   1  10        0.28       -0.55      1.14 o 
   9   1  10        0.72       -1.72      1.71 o 
  10   1  10        1.91        0.75      1.80 o 
  11   1  10       89.91      103.77     17.43 o 
  12   1  10        5.77        3.35      2.57 o 
  13   1  10       16.13       10.48      5.85 o 
  -8   2  10        2.71        1.07      2.93 o 
  -7   2  10        1.16        1.46      2.93 o 
  -6   2  10        3.14        7.75      6.36 o 
  -5   2  10      134.87      141.83     19.86 o 
  -4   2  10        0.13        1.34      3.61 o 
  -3   2  10       32.42       25.26      6.98 o 
  -2   2  10      107.36      104.45      8.36 o 
  -1   2  10        6.91        7.45      2.65 o 
   0   2  10      213.01      219.18     11.77 o 
   1   2  10        7.98        4.24      2.01 o 
   2   2  10      139.87      145.76      8.52 o 
   3   2  10       37.14       36.84      4.64 o 
   4   2  10      274.47      250.14     10.95 o 
   5   2  10       43.72       43.66      6.51 o 
   6   2  10      346.79      355.44     24.26 o 
   7   2  10      330.16      309.06     15.69 o 
   8   2  10       68.72       59.69      6.02 o 
   9   2  10       34.11       35.27      4.75 o 
  10   2  10      310.02      293.11     33.96 o 
  11   2  10        8.64       17.78      8.12 o 
  12   2  10      137.97      132.92     21.11 o 
  13   2  10       12.93       16.06      7.66 o 
  14   2  10        2.91        6.59      5.89 o 
  -8   3  10        1.12       -2.78      3.94 o 
  -7   3  10       71.39       66.80     15.19 o 
  -6   3  10        0.76       -3.67      5.16 o 
  -5   3  10      106.84      141.51     20.24 o 
  -4   3  10        0.67       -0.29      3.81 o 
  -3   3  10        0.00       -3.79      3.07 o 
  -2   3  10       38.22       27.03      4.21 o 
  -1   3  10      389.62      364.69     19.42 o 
   0   3  10      192.53      187.64     13.25 o 
   1   3  10      243.58      220.79      9.03 o 
   2   3  10        6.38       12.69      3.58 o 
   3   3  10      202.66      219.79     11.82 o 
   4   3  10        9.03        3.14      1.43 o 
   5   3  10       95.48       96.36      8.21 o 
   6   3  10        6.85        8.16      3.07 o 
   7   3  10      121.63      128.02     11.08 o 
   8   3  10       97.21       92.60      9.16 o 
   9   3  10       20.43       19.90      4.36 o 
  10   3  10       98.52       97.86     11.73 o 
  11   3  10       75.35       74.26     15.71 o 
  12   3  10       44.86       40.51     12.04 o 
  13   3  10        0.68        2.78      4.68 o 
  14   3  10        1.89       -2.68      5.56 o 
  -8   4  10        0.02        1.66      2.54 o 
  -7   4  10        1.57        0.34      2.82 o 
  -6   4  10       36.86       61.19     14.18 o 
  -5   4  10       22.67       35.11     10.77 o 
  -4   4  10      180.65      180.40     22.62 o 
  -3   4  10        3.33        3.55      3.17 o 
  -2   4  10       10.79       12.05      5.85 o 
  -1   4  10       18.87       33.47      6.08 o 
   0   4  10       92.56       94.06      9.55 o 
   1   4  10        0.39       -0.95      2.23 o 
   2   4  10      111.76      111.84     10.39 o 
   3   4  10        5.63        6.07      2.64 o 
   4   4  10        0.03       -0.11      0.95 o 
   5   4  10       16.28       24.85      5.08 o 
   6   4  10        4.04        2.51      3.31 o 
   7   4  10       12.03        7.52      2.08 o 
   8   4  10      119.75      122.32     11.24 o 
   9   4  10        0.09        7.94      7.95 o 
  10   4  10       27.04       20.77      5.13 o 
  11   4  10        8.17       15.95      5.17 o 
  12   4  10       32.27       32.59     11.87 o 
  13   4  10        0.42       -1.77      2.88 o 
  14   4  10       34.96       49.81     14.46 o 
  -8   5  10        0.22        1.55      4.69 o 
  -7   5  10        0.20       -2.56      5.62 o 
  -6   5  10       70.30       72.59     16.15 o 
  -5   5  10        3.53       11.18      5.24 o 
  -4   5  10        4.80       -0.60      3.43 o 
  -3   5  10       62.91       58.13     14.39 o 
  -2   5  10       36.10       37.38      4.15 o 
  -1   5  10      293.67      292.02     12.95 o 
   0   5  10       59.18       58.13      5.84 o 
   1   5  10       17.12       21.89      4.61 o 
   2   5  10        3.94        2.59      1.68 o 
   3   5  10      195.55      175.91     13.73 o 
   4   5  10      101.05       80.07      8.61 o 
   5   5  10      480.71      453.11     21.75 o 
   6   5  10      216.28      211.79     15.27 o 
   7   5  10        3.24        5.54      3.72 o 
   8   5  10      111.53      103.67     16.41 o 
   9   5  10      458.06      450.23     26.53 o 
  10   5  10        1.77       -1.27      2.63 o 
  11   5  10      119.11      107.30     13.41 o 
  12   5  10        2.65        0.56      4.13 o 
  13   5  10        5.22        7.74      6.47 o 
  14   5  10        3.86        9.15      6.93 o 
  -7   6  10        8.81       15.09      8.36 o 
  -6   6  10       51.61       73.00     16.31 o 
  -5   6  10        0.48       -4.60      6.32 o 
  -4   6  10        0.00       -2.79      3.20 o 
  -3   6  10       26.58       24.75      3.33 o 
  -2   6  10      251.51      281.17     12.00 o 
  -1   6  10      347.92      359.50     15.84 o 
   0   6  10       81.13       74.02      9.94 o 
   1   6  10        4.99        2.30      1.28 o 
   2   6  10       77.75       83.01      9.20 o 
   3   6  10       12.21       11.58      4.87 o 
   4   6  10      261.40      262.04     15.77 o 
   5   6  10       18.67       22.25      4.85 o 
   6   6  10      116.24      125.28     11.73 o 
   7   6  10      100.85       95.44     10.63 o 
   8   6  10        9.00        4.45      3.24 o 
   9   6  10       57.70       46.82     11.83 o 
  10   6  10        8.31        4.78      3.21 o 
  11   6  10       10.45        6.62      3.27 o 
  12   6  10        0.20       -2.66      2.20 o 
  13   6  10        4.06        3.39      4.38 o 
  -7   7  10       31.71       41.67     13.20 o 
  -6   7  10        0.16       24.26     11.46 o 
  -5   7  10       20.89       18.89      8.50 o 
  -4   7  10        0.41       -1.63      1.19 o 
  -3   7  10        0.01       -0.74      0.84 o 
  -2   7  10        1.72        2.84      1.21 o 
  -1   7  10      113.81      123.14     10.93 o 
   0   7  10        0.75        1.43      2.77 o 
   1   7  10        1.38       -4.30      2.87 o 
   2   7  10        5.26        5.69      3.55 o 
   3   7  10        0.03        4.38      5.16 o 
   4   7  10       76.36       65.47      7.77 o 
   5   7  10        0.31        1.10      1.34 o 
   6   7  10        9.66        4.62      2.46 o 
   7   7  10      315.32      297.04     19.15 o 
   8   7  10       24.83       33.86     10.60 o 
   9   7  10        4.19        1.22      4.13 o 
  10   7  10        0.66       -1.04      2.40 o 
  11   7  10        5.34        7.10      3.64 o 
  12   7  10        0.40       -0.55      7.42 o 
  13   7  10       22.66        8.20      6.51 o 
  -6   8  10        5.78        1.33      2.46 o 
  -5   8  10        0.72       -1.63      3.43 o 
  -4   8  10        7.46        9.86      4.28 o 
  -3   8  10        7.52        6.04      3.41 o 
  -2   8  10       58.63       86.38     37.14 o 
  -1   8  10       23.48       25.96      5.91 o 
   0   8  10        4.43        2.06      2.02 o 
   1   8  10        0.47       -1.39      3.38 o 
   2   8  10      109.60       88.69      7.12 o 
   3   8  10       94.99      111.55     17.64 o 
   4   8  10      134.41      135.60     13.05 o 
   5   8  10       16.21       12.65      3.65 o 
   6   8  10       21.65       25.36      5.32 o 
   7   8  10       46.86       50.12      7.78 o 
   8   8  10       90.58       78.39     16.34 o 
   9   8  10       23.71        8.02      6.00 o 
  10   8  10       85.31       73.01     12.26 o 
  11   8  10       16.30       13.61      5.49 o 
  12   8  10       12.46       20.46     12.26 o 
  13   8  10        0.03        3.87      4.40 o 
  -5   9  10        0.00       -6.04      4.16 o 
  -4   9  10        5.57       -0.78      3.21 o 
  -3   9  10       75.56      110.24     19.02 o 
  -2   9  10       76.94       71.57      7.48 o 
  -1   9  10       37.54       41.88      6.44 o 
   0   9  10        0.01        1.63      3.75 o 
   1   9  10       14.57        1.22      2.67 o 
   2   9  10       46.98       44.81      5.65 o 
   3   9  10      434.47      515.67     39.84 o 
   4   9  10       54.46       49.64      8.71 o 
   5   9  10       55.33       55.62      7.17 o 
   6   9  10       11.45       12.08      3.63 o 
   7   9  10        0.80        3.89      2.54 o 
   8   9  10       19.11       14.82      7.04 o 
   9   9  10        0.85       -0.30      3.35 o 
  10   9  10        0.43       -1.05      5.87 o 
  11   9  10        0.68        1.07      2.81 o 
  12   9  10        1.03        1.90      3.47 o 
  -5  10  10        1.38       -0.45      2.67 o 
  -4  10  10        0.06        1.23      4.11 o 
  -3  10  10        5.41        8.53      6.68 o 
  -2  10  10        7.20       -2.29      2.97 o 
  -1  10  10        9.55       17.84      4.20 o 
   0  10  10        2.31        0.53      2.99 o 
   1  10  10        4.41        7.39      5.49 o 
   2  10  10       11.61       14.21      3.38 o 
   3  10  10      106.68      116.57     11.80 o 
   4  10  10       18.27       18.03      8.56 o 
   5  10  10        2.22       -1.25      4.27 o 
   6  10  10       65.99       64.72     14.82 o 
   7  10  10        8.34        3.30      3.13 o 
   8  10  10        7.20       13.38      7.81 o 
   9  10  10        0.02       -1.25      3.42 o 
  10  10  10        0.00       -1.45      3.06 o 
  11  10  10        1.15       -0.41      5.73 o 
  -3  11  10        4.34        3.31      2.69 o 
  -2  11  10        0.63      -11.35      7.56 o 
  -1  11  10        0.03        0.70      4.30 o 
   0  11  10        2.81        0.96      2.68 o 
   1  11  10       24.41       17.51      7.55 o 
   2  11  10       11.37       13.51      3.55 o 
   3  11  10        7.94       11.38      7.57 o 
   4  11  10        1.02       13.14      8.35 o 
   5  11  10        8.33        1.66      2.52 o 
   6  11  10        3.36        0.86      4.46 o 
   7  11  10       29.33       26.49     10.32 o 
   8  11  10       33.79       45.11     14.15 o 
   9  11  10        8.39       12.29      7.94 o 
  10  11  10        7.70        9.98      5.02 o 
  11  11  10        3.85        2.39      4.41 o 
  -2  12  10       23.12       19.11      8.45 o 
  -1  12  10        2.86        2.90      3.79 o 
   0  12  10       14.51       11.11      8.21 o 
   1  12  10       22.09       16.99      7.70 o 
   2  12  10      165.32      196.70     27.56 o 
   3  12  10        4.57        0.58      3.02 o 
   4  12  10        0.01        5.01      2.44 o 
   5  12  10        1.43       -1.37      3.39 o 
   6  12  10       19.89       21.84     10.01 o 
   7  12  10       39.70       32.93     12.54 o 
   8  12  10        0.02       -4.40      5.33 o 
   9  12  10        1.26       -0.50      3.10 o 
   0  13  10        0.04      -11.51      7.67 o 
   1  13  10       12.63       20.99      9.77 o 
   2  13  10       23.25       22.07      9.77 o 
   3  13  10        4.64        4.66      4.27 o 
   4  13  10        0.08       -1.05      4.11 o 
   5  13  10       19.90       21.27      5.68 o 
   6  13  10        0.01        4.72      5.14 o 
   7  13  10        0.27      -10.01      7.29 o 
   8  13  10        0.09      -15.27     10.18 o 
  -1  -8  11        1.64        3.54      2.69 o 
   0  -8  11        7.70        8.36      3.83 o 
   1  -8  11        0.01       -0.28      2.91 o 
   2  -8  11       30.47       45.82      7.70 o 
   3  -8  11       23.52       25.12      6.10 o 
   4  -8  11       12.77       26.67      5.90 o 
   5  -8  11        1.69        4.81      2.87 o 
  -3  -7  11       23.65       24.09      5.37 o 
  -2  -7  11        0.89       -0.11      2.90 o 
  -1  -7  11       22.83       23.98      8.80 o 
   0  -7  11        0.51        3.23      2.87 o 
   1  -7  11        2.99        3.27      2.38 o 
   2  -7  11        1.21        2.82      2.13 o 
   3  -7  11        2.63       -3.00      3.14 o 
   4  -7  11       61.71       82.56     10.02 o 
   5  -7  11        3.28       -0.09      2.16 o 
   6  -7  11        0.09        1.60      4.40 o 
   7  -7  11        4.16        2.11      3.29 o 
  -4  -6  11        0.00        1.10      2.89 o 
  -3  -6  11        0.76       -1.04      1.50 o 
  -2  -6  11       20.33       11.01      4.23 o 
  -1  -6  11        4.56        1.80      4.82 o 
   0  -6  11        0.65       -1.03      2.37 o 
   1  -6  11        2.02        2.39      5.96 o 
   2  -6  11      163.37      189.47     14.91 o 
   3  -6  11        0.19        1.56      2.91 o 
   4  -6  11       11.44        8.26      3.43 o 
   5  -6  11       11.75       17.77      4.62 o 
   6  -6  11       11.66       20.77      6.72 o 
   7  -6  11        2.82        1.35      3.84 o 
   8  -6  11        0.17       -1.38      4.14 o 
   9  -6  11       54.34       63.09     10.80 o 
  -5  -5  11        5.33        3.65      1.73 o 
  -4  -5  11        3.98        5.15      4.37 o 
  -3  -5  11        0.87       -1.94      2.62 o 
  -2  -5  11        1.36       -1.10      1.97 o 
  -1  -5  11       10.07        4.84      2.36 o 
   0  -5  11        4.10        1.61      3.49 o 
   1  -5  11      103.56      138.37     12.63 o 
   2  -5  11      237.55      312.18     18.72 o 
   3  -5  11        7.21       14.75      4.31 o 
   4  -5  11        0.39       -0.09      2.38 o 
   5  -5  11        0.74       -0.35      2.86 o 
   6  -5  11        0.03        1.71      2.91 o 
   7  -5  11       12.23       10.79      4.61 o 
   8  -5  11       13.29       13.04      4.78 o 
   9  -5  11       10.79       15.28      5.50 o 
  10  -5  11        0.08       -3.85      4.18 o 
  -6  -4  11        3.49        6.21      2.43 o 
  -5  -4  11        1.51       -0.16      1.85 o 
  -4  -4  11       42.22       40.88      7.45 o 
  -3  -4  11       10.86       16.08      3.75 o 
  -2  -4  11       53.85       44.41      6.24 o 
  -1  -4  11       44.50       71.31      8.73 o 
   0  -4  11        6.40        6.14      1.76 o 
   1  -4  11        5.32        5.77      1.68 o 
   2  -4  11       48.13       56.36      3.74 o 
   3  -4  11      145.40      167.53     13.33 o 
   4  -4  11       27.65       25.95      3.48 o 
   5  -4  11       11.00        4.46      1.62 o 
   6  -4  11       15.13       18.39      3.10 o 
   7  -4  11      112.15      122.12     14.16 o 
   8  -4  11       10.81       17.17      6.03 o 
   9  -4  11       42.25       52.11      9.47 o 
  10  -4  11        3.68        3.88      3.80 o 
  -6  -3  11        9.17        9.40      2.84 o 
  -5  -3  11        7.75        2.51      3.33 o 
  -4  -3  11        5.59       10.53      4.01 o 
  -3  -3  11        4.91        2.63      1.88 o 
  -2  -3  11       36.04       30.89      4.40 o 
  -1  -3  11       54.86       51.98      5.49 o 
   0  -3  11       13.37       11.61      3.21 o 
   1  -3  11      286.67      299.49     14.55 o 
   2  -3  11        0.53        1.91      1.46 o 
   3  -3  11       25.61       21.40      3.14 o 
   4  -3  11        2.02        0.02      0.73 o 
   5  -3  11       20.27       21.58      3.09 o 
   6  -3  11       21.89       23.75      4.08 o 
   7  -3  11        2.05       -0.60      1.48 o 
   8  -3  11      338.30      315.84     38.32 o 
   9  -3  11       13.68       10.51      4.70 o 
  10  -3  11        0.00       -0.14      1.42 o 
  11  -3  11        0.62        0.41      1.89 o 
  -7  -2  11        1.15        0.43      1.49 o 
  -6  -2  11        8.67       15.35      3.69 o 
  -5  -2  11        3.66        2.00      1.34 o 
  -4  -2  11        3.34        0.80      3.04 o 
  -3  -2  11        5.85        4.58      3.99 o 
  -2  -2  11        8.83        9.97      3.20 o 
  -1  -2  11       19.48       22.59      3.66 o 
   0  -2  11      181.78      166.41     11.22 o 
   1  -2  11      560.48      607.46     18.72 o 
   2  -2  11       19.44       20.83      2.60 o 
   3  -2  11       45.12       48.14      4.22 o 
   4  -2  11       44.68       33.23      3.23 o 
   5  -2  11        2.60        2.73      1.47 o 
   6  -2  11       12.48       11.48      2.88 o 
   7  -2  11        0.27        0.94      1.60 o 
   8  -2  11       31.81       32.24     10.55 o 
   9  -2  11       26.84       22.62      4.43 o 
  10  -2  11       53.61       67.79      7.96 o 
  11  -2  11       19.64       13.37      3.68 o 
  12  -2  11        0.00        0.24      3.03 o 
  -7  -1  11        8.40       11.55      4.01 o 
  -6  -1  11       10.10       23.14      8.47 o 
  -5  -1  11       33.98       20.15      7.60 o 
  -4  -1  11        2.94        1.63      2.60 o 
  -3  -1  11      120.16      116.37     12.02 o 
  -2  -1  11       18.90       15.90      3.80 o 
  -1  -1  11       65.76       53.58      6.62 o 
   0  -1  11       82.25       74.20      7.47 o 
   1  -1  11       45.03       46.75      4.80 o 
   2  -1  11      339.85      308.71     10.71 o 
   3  -1  11       42.43       35.09      3.38 o 
   4  -1  11       10.30        6.72      2.14 o 
   5  -1  11       64.06       60.69      5.20 o 
   6  -1  11      316.72      295.19     11.77 o 
   7  -1  11       93.04      102.77     17.29 o 
   8  -1  11      150.50      170.38     14.62 o 
   9  -1  11       48.37       51.07     10.04 o 
  10  -1  11        0.00       -0.12      2.13 o 
  11  -1  11        2.20        2.19      1.47 o 
  12  -1  11        4.01        7.18      3.01 o 
  -7   0  11        4.55        7.42      7.91 o 
  -6   0  11        6.25        5.96      3.07 o 
  -5   0  11       52.65       76.73     14.43 o 
  -4   0  11        5.59       -0.40      3.86 o 
  -3   0  11       92.06       89.57     10.37 o 
  -2   0  11       80.51       91.25      8.68 o 
  -1   0  11       40.68       31.31      6.81 o 
   0   0  11      266.43      304.45     19.74 o 
   1   0  11      157.64      142.71      8.32 o 
   2   0  11        2.73        3.53      1.15 o 
   3   0  11        4.51        1.54      0.80 o 
   4   0  11       94.88       96.46      6.56 o 
   5   0  11       43.18       41.84      4.80 o 
   6   0  11       31.35       24.96      3.74 o 
   7   0  11     1078.68     1123.36     48.27 o 
   8   0  11      124.52      141.77     13.69 o 
   9   0  11        0.15       -1.93      5.59 o 
  10   0  11        3.23       -1.38      8.33 o 
  11   0  11        6.98        8.44      3.83 o 
  12   0  11        0.72       -3.64      4.19 o 
  13   0  11       17.13       15.53      4.19 o 
  -7   1  11        2.73        7.05      5.14 o 
  -6   1  11        3.22        4.84      4.17 o 
  -5   1  11       22.04       21.08      7.49 o 
  -4   1  11        7.09       -0.56      4.13 o 
  -3   1  11        0.02       -2.31      2.40 o 
  -2   1  11        4.99        1.31      2.27 o 
  -1   1  11      113.32      103.63      8.91 o 
   0   1  11      916.81      895.22     33.36 o 
   1   1  11       49.58       49.23      5.94 o 
   2   1  11       66.83       69.78      4.98 o 
   3   1  11      168.73      158.64      7.58 o 
   4   1  11       51.88       59.63      6.02 o 
   5   1  11       51.72       53.89      5.76 o 
   6   1  11      123.62      121.22      8.93 o 
   7   1  11       16.59       22.50      6.07 o 
   8   1  11      150.84      158.93      8.70 o 
   9   1  11        7.97        4.17      1.28 o 
  10   1  11      187.15      203.00     17.72 o 
  11   1  11        0.03       -2.48     10.25 o 
  12   1  11        7.92       10.84      5.69 o 
  13   1  11        0.22       -9.02      6.01 o 
  -7   2  11        6.98       10.29      6.00 o 
  -6   2  11       46.70       43.38     11.69 o 
  -5   2  11        1.18       -1.43      2.92 o 
  -4   2  11       77.77       57.81     13.00 o 
  -3   2  11        1.35       -0.94      2.40 o 
  -2   2  11       24.22       17.58      3.60 o 
  -1   2  11       44.99       43.32      7.01 o 
   0   2  11      116.08      108.89      8.92 o 
   1   2  11      687.66      677.51     22.09 o 
   2   2  11      128.75      120.97      7.10 o 
   3   2  11        0.02       -2.17      1.90 o 
   4   2  11      105.98      102.04     10.01 o 
   5   2  11      745.63      735.06     28.55 o 
   6   2  11      181.73      182.22     14.14 o 
   7   2  11      101.51      121.71     11.81 o 
   8   2  11       44.33       44.93      5.28 o 
   9   2  11        2.10        3.60      1.71 o 
  10   2  11       94.25      100.53     17.63 o 
  11   2  11        0.06       -1.89      2.78 o 
  12   2  11        3.17       -1.94      4.89 o 
  13   2  11        3.67       -2.31      3.48 o 
  -7   3  11        0.64        4.42      5.07 o 
  -6   3  11       34.72       43.26     12.18 o 
  -5   3  11       11.21       13.48      6.52 o 
  -4   3  11       11.58        7.58      5.20 o 
  -3   3  11        6.77        6.37      2.13 o 
  -2   3  11       25.35       20.53      3.74 o 
  -1   3  11       72.51       96.41      9.92 o 
   0   3  11      198.83      212.84     12.09 o 
   1   3  11        1.25        6.97      2.74 o 
   2   3  11        6.34        7.24      1.70 o 
   3   3  11      140.39      162.18     13.02 o 
   4   3  11       57.76       63.54      8.23 o 
   5   3  11      209.07      240.76     20.04 o 
   6   3  11     1583.09     1558.65     54.75 o 
   7   3  11       46.98       46.88      6.60 o 
   8   3  11        0.49        7.04      2.37 o 
   9   3  11       57.77       55.32      6.46 o 
  10   3  11       24.12       30.56      6.46 o 
  11   3  11        4.30        0.32      4.38 o 
  12   3  11        0.79       -4.00      4.98 o 
  13   3  11        0.04        3.99      4.57 o 
  -7   4  11        5.09       -3.05      4.09 o 
  -6   4  11       11.97        7.19      4.89 o 
  -5   4  11       21.83       20.10      9.29 o 
  -4   4  11        0.55       -2.37      3.80 o 
  -3   4  11       11.99        8.23      3.84 o 
  -2   4  11      141.24      145.32     10.13 o 
  -1   4  11     1167.08     1260.98     38.41 o 
   0   4  11        1.11        6.96      3.18 o 
   1   4  11       27.82       29.51      5.65 o 
   2   4  11       79.67       83.88      5.82 o 
   3   4  11       55.47       81.44      9.55 o 
   4   4  11       43.43       49.93      5.97 o 
   5   4  11      699.98      653.70     22.90 o 
   6   4  11       94.67      107.91     15.54 o 
   7   4  11       65.15       56.08      7.58 o 
   8   4  11       15.45        8.45      4.42 o 
   9   4  11      178.62      181.51     16.24 o 
  10   4  11       19.98       20.92      5.52 o 
  11   4  11       31.31       36.09      7.55 o 
  12   4  11       23.55       21.09      8.80 o 
  13   4  11        0.09        2.08      4.51 o 
  -7   5  11       29.50       17.38      8.45 o 
  -6   5  11        0.82        3.01      4.11 o 
  -5   5  11       32.27       23.61      8.84 o 
  -4   5  11        1.18       -1.62      4.30 o 
  -3   5  11        3.37        0.37      4.07 o 
  -2   5  11       32.16       22.82      4.76 o 
  -1   5  11      125.47      124.71     11.74 o 
   0   5  11      245.57      256.17     16.71 o 
   1   5  11       97.88      104.32     10.62 o 
   2   5  11        0.01        0.06      0.61 o 
   3   5  11       74.83       73.55      9.28 o 
   4   5  11      437.68      428.70     19.44 o 
   5   5  11       55.45       59.53      8.11 o 
   6   5  11        2.65        3.56      4.20 o 
   7   5  11        2.30        1.30      2.62 o 
   8   5  11       51.03       48.24     11.56 o 
   9   5  11      224.82      238.88     26.19 o 
  10   5  11       11.93       24.80      5.80 o 
  11   5  11       19.21        8.29      7.63 o 
  12   5  11        5.26        7.15      3.48 o 
  13   5  11        1.48       21.23      9.61 o 
  -6   6  11        1.67        2.06      2.69 o 
  -5   6  11        1.72        4.54      5.88 o 
  -4   6  11        0.32        5.13      5.17 o 
  -3   6  11       55.54       49.65      4.97 o 
  -2   6  11       33.22       34.88      4.54 o 
  -1   6  11       37.12       37.82      4.82 o 
   0   6  11        9.71        8.92      3.59 o 
   1   6  11       19.18       25.73      5.36 o 
   2   6  11       74.74       88.34     10.14 o 
   3   6  11      113.38      107.23     11.35 o 
   4   6  11      110.07      110.32     10.58 o 
   5   6  11      936.07      877.27     32.04 o 
   6   6  11       82.49       78.16      9.60 o 
   7   6  11       29.28       17.40      7.02 o 
   8   6  11        0.08        4.51      3.55 o 
   9   6  11        3.68        8.65      6.11 o 
  10   6  11        3.45        2.98      3.04 o 
  11   6  11        0.05       -2.90      6.50 o 
  12   6  11        1.55        3.27      2.99 o 
  13   6  11        0.10        1.00      2.79 o 
  -6   7  11        2.76        1.59      5.21 o 
  -5   7  11        0.02       -0.41      2.91 o 
  -4   7  11       11.08       11.60      3.74 o 
  -3   7  11       64.44       66.75      5.70 o 
  -2   7  11      430.31      432.59     20.14 o 
  -1   7  11        2.22       11.11     29.49 o 
   0   7  11       34.62       38.23      6.57 o 
   1   7  11       19.74       25.35      6.25 o 
   2   7  11       43.85       54.32      8.21 o 
   3   7  11        0.13       -2.51      2.71 o 
   4   7  11      500.39      506.42     38.00 o 
   5   7  11       28.75       46.77      7.26 o 
   6   7  11        0.45       -4.47      2.98 o 
   7   7  11       40.49       31.03     10.81 o 
   8   7  11        4.10       -0.38      3.76 o 
   9   7  11        4.08        3.43      3.95 o 
  10   7  11       49.34       76.95     12.74 o 
  11   7  11       12.25       10.10      4.84 o 
  12   7  11        0.19        0.92      9.17 o 
  13   7  11        0.43        0.00      3.30 o 
  -5   8  11        2.43        1.75      2.60 o 
  -4   8  11        0.76        9.47      5.94 o 
  -3   8  11       37.54       59.33     17.17 o 
  -2   8  11       20.30       17.97      5.12 o 
  -1   8  11       25.96       26.75      4.99 o 
   0   8  11       19.49       24.35      5.27 o 
   1   8  11        0.11       -3.65      4.63 o 
   2   8  11       33.55       41.69     12.28 o 
   3   8  11       21.03       24.08      8.75 o 
   4   8  11       59.36       55.20     13.17 o 
   5   8  11        1.47        2.49      2.27 o 
   6   8  11        2.59        3.33      2.18 o 
   7   8  11       26.26       28.16      6.02 o 
   8   8  11       74.76       75.23     16.00 o 
   9   8  11        1.07        0.89      4.86 o 
  10   8  11       32.57       18.16      5.98 o 
  11   8  11       11.75        9.04      5.48 o 
  12   8  11        4.56        0.56      7.00 o 
  -4   9  11       19.85       19.23      9.13 o 
  -3   9  11       51.93       62.38     14.92 o 
  -2   9  11       25.63       26.82      5.12 o 
  -1   9  11        1.02        3.40      2.09 o 
   0   9  11       11.49       11.70      7.00 o 
   1   9  11       27.31       28.79     10.80 o 
   2   9  11       36.28       47.12     12.12 o 
   3   9  11        0.33        0.30      2.82 o 
   4   9  11      351.93      356.74     34.17 o 
   5   9  11       94.09       88.20     17.26 o 
   6   9  11       25.55       22.24      8.75 o 
   7   9  11       14.70       19.73      8.35 o 
   8   9  11        3.04        0.37      2.87 o 
   9   9  11       23.10       27.32     10.92 o 
  10   9  11        0.74       -6.06      4.08 o 
  11   9  11        0.08       -2.80      3.47 o 
  12   9  11        0.44        0.48      3.46 o 
  -3  10  11       61.89       50.76     14.12 o 
  -2  10  11        0.13        7.04      6.08 o 
  -1  10  11        8.90       13.96      4.00 o 
   0  10  11        3.16        5.16      2.73 o 
   1  10  11       23.20       27.76      5.84 o 
   2  10  11        1.43        1.22      3.79 o 
   3  10  11       89.44      103.45     11.51 o 
   4  10  11       52.98       63.21     15.29 o 
   5  10  11       12.16       15.11      8.81 o 
   6  10  11        2.27        0.64      4.02 o 
   7  10  11        3.56        4.00      3.83 o 
   8  10  11        0.96        7.08      5.21 o 
   9  10  11       38.44       50.78     14.44 o 
  10  10  11        4.29        2.03      4.75 o 
  11  10  11        0.42       -1.62      2.70 o 
  -2  11  11        1.61        5.62      6.24 o 
  -1  11  11       12.00       13.75      7.52 o 
   0  11  11        3.10       11.71      3.56 o 
   1  11  11        8.87       11.33      4.10 o 
   2  11  11        2.60        4.06      6.74 o 
   3  11  11       40.17       62.42     15.66 o 
   4  11  11        0.48        0.78      3.00 o 
   5  11  11        3.57       12.24      7.89 o 
   6  11  11       12.50       11.38      6.24 o 
   7  11  11       31.43       21.65      9.25 o 
   8  11  11        6.17        0.32      4.45 o 
   9  11  11       10.77        7.70      7.21 o 
  10  11  11        0.60       -5.26      6.03 o 
  -1  12  11        9.11        0.73      3.35 o 
   0  12  11       11.23        9.39      6.27 o 
   1  12  11        1.33        3.57      3.53 o 
   2  12  11        4.36       11.83      7.66 o 
   3  12  11       74.92       91.74     20.01 o 
   4  12  11        9.65       21.09     10.52 o 
   5  12  11        3.28        2.12      3.55 o 
   6  12  11        6.41        4.03      6.08 o 
   7  12  11        0.03        7.16      7.78 o 
   8  12  11       10.28       -2.58      3.03 o 
   2  13  11       16.62        3.59      6.02 o 
   3  13  11       19.25       31.96     12.46 o 
   4  13  11       17.22       20.29      9.56 o 
   5  13  11        3.31        6.00      7.18 o 
   6  13  11        5.72        3.23      6.21 o 
   0  -7  12        0.35        1.77      8.84 o 
   1  -7  12        0.01        5.16      3.28 o 
   2  -7  12        0.06        0.47      1.91 o 
   3  -7  12        1.55        3.17      3.07 o 
   4  -7  12        6.74        6.80      3.17 o 
   5  -7  12        0.00        1.09      2.33 o 
  -2  -6  12        5.10        0.28      4.97 o 
  -1  -6  12        0.95        2.36      2.74 o 
   0  -6  12        5.55       12.82      4.42 o 
   1  -6  12        0.06        0.47      2.10 o 
   2  -6  12        3.73        6.56      3.44 o 
   3  -6  12       38.34       41.10      7.37 o 
   4  -6  12        7.17        5.03      2.57 o 
   5  -6  12        3.68        0.17      2.58 o 
   6  -6  12       17.44       12.93      5.11 o 
   7  -6  12        0.00        3.86      3.19 o 
  -3  -5  12        0.02        1.66      1.93 o 
  -2  -5  12        0.17       -6.02      6.49 o 
  -1  -5  12        0.32       -1.68      1.79 o 
   0  -5  12        3.30        0.04      2.66 o 
   1  -5  12       16.81       19.46      4.92 o 
   2  -5  12        0.28        3.51      2.58 o 
   3  -5  12       21.38       17.49      4.96 o 
   4  -5  12       11.96       10.49      3.57 o 
   5  -5  12       32.15       22.19      5.26 o 
   6  -5  12       13.94       13.36      6.11 o 
   7  -5  12       32.46       44.44      9.17 o 
   8  -5  12        5.29        4.09      3.09 o 
  -4  -4  12        3.27        5.98      3.24 o 
  -3  -4  12        6.54       12.29      3.33 o 
  -2  -4  12        2.99       -1.74      2.56 o 
  -1  -4  12        0.27       -0.56      2.21 o 
   0  -4  12        1.04       -0.16      3.11 o 
   1  -4  12        5.86        6.05      2.05 o 
   2  -4  12        2.52        1.58      3.48 o 
   3  -4  12        7.44        6.88      3.34 o 
   4  -4  12        0.20        5.00      2.16 o 
   5  -4  12       27.21       30.90      5.66 o 
   6  -4  12        0.04       -6.18      4.12 o 
   7  -4  12       22.19       18.11      5.69 o 
   8  -4  12        5.17        0.63      5.32 o 
   9  -4  12       23.89       25.12     12.04 o 
  -5  -3  12       14.00        8.33      3.86 o 
  -4  -3  12        3.53       10.61      4.12 o 
  -3  -3  12        3.53       -0.32      1.90 o 
  -2  -3  12        4.83        4.93      4.87 o 
  -1  -3  12        0.86       -4.49      3.82 o 
   0  -3  12        9.74       12.74      4.41 o 
   1  -3  12        0.23       -2.14      1.97 o 
   2  -3  12      221.13      236.97     12.12 o 
   3  -3  12       94.61      106.07      7.22 o 
   4  -3  12       20.49       14.71      6.74 o 
   5  -3  12       29.86       32.45      9.60 o 
   6  -3  12        9.41        9.63      4.91 o 
   7  -3  12      122.49      120.88      9.56 o 
   8  -3  12        0.15        0.09      2.73 o 
   9  -3  12       61.41       83.94     12.23 o 
  10  -3  12        8.33        4.02      9.32 o 
  -5  -2  12        0.00        4.17      4.63 o 
  -4  -2  12        3.66        1.09      2.44 o 
  -3  -2  12        0.19       -7.03      4.69 o 
  -2  -2  12        0.83        1.23      1.44 o 
  -1  -2  12       11.87        6.51      3.11 o 
   0  -2  12       11.74       17.59      5.32 o 
   1  -2  12       56.78       61.27      5.56 o 
   2  -2  12       13.21       23.22      3.26 o 
   3  -2  12       41.59       38.17      3.92 o 
   4  -2  12       56.56       54.33      4.45 o 
   5  -2  12       28.02       18.59      7.40 o 
   6  -2  12       65.81       72.38     15.45 o 
   7  -2  12        4.53        1.98      3.86 o 
   8  -2  12      241.03      289.39     31.25 o 
   9  -2  12        0.56       -0.30      1.59 o 
  10  -2  12        4.72        3.00      1.85 o 
  11  -2  12        2.05       -1.84      2.96 o 
  -6  -1  12       14.80       10.12      6.07 o 
  -5  -1  12        4.33       10.80      6.07 o 
  -4  -1  12        3.59        2.49      2.91 o 
  -3  -1  12        6.69        2.20      2.69 o 
  -2  -1  12        0.46       -3.25      2.17 o 
  -1  -1  12      126.79      117.33     16.95 o 
   0  -1  12       82.57       88.00     11.22 o 
   1  -1  12       54.76       54.23      7.73 o 
   2  -1  12        9.09        3.22      2.13 o 
   3  -1  12        0.09       -1.45      1.12 o 
   4  -1  12       53.49       41.47      4.62 o 
   5  -1  12        0.52        1.54      1.46 o 
   6  -1  12       12.36        8.67      2.22 o 
   7  -1  12        0.00       -2.63      2.35 o 
   8  -1  12        0.01       -1.25      9.17 o 
   9  -1  12       98.08       99.46     11.71 o 
  10  -1  12       26.39       25.10      5.91 o 
  11  -1  12        0.85       -0.27      2.96 o 
  -6   0  12       11.88       14.98      8.20 o 
  -5   0  12       10.76       12.54      6.85 o 
  -4   0  12        0.31       -0.76      2.04 o 
  -3   0  12        4.76        8.15      2.92 o 
  -2   0  12        7.61        3.13      2.38 o 
  -1   0  12        8.54       10.38      4.01 o 
   0   0  12       16.52       21.65      5.83 o 
   1   0  12      350.02      350.94     16.44 o 
   2   0  12       45.60       51.12      4.43 o 
   3   0  12       18.66       28.80      4.00 o 
   4   0  12       94.16       88.76      5.84 o 
   5   0  12       23.13       14.88      3.13 o 
   6   0  12      244.41      234.34     11.98 o 
   7   0  12        0.08        2.41      1.61 o 
   8   0  12       42.12       42.05      7.82 o 
   9   0  12       17.65       25.10      9.58 o 
  10   0  12       14.43        8.91      7.94 o 
  11   0  12        1.86        1.03      4.63 o 
  12   0  12        0.76       -3.52      3.26 o 
  -6   1  12        0.78       -5.90      5.05 o 
  -5   1  12        0.90        1.13      2.65 o 
  -4   1  12        0.33       -5.48      3.80 o 
  -3   1  12        3.96        4.57      2.43 o 
  -2   1  12        1.18        2.34      1.94 o 
  -1   1  12        1.74        7.35      3.77 o 
   0   1  12      284.89      280.24     14.88 o 
   1   1  12        1.98        2.18      1.49 o 
   2   1  12       75.10       71.60      8.26 o 
   3   1  12       33.21       28.30      4.01 o 
   4   1  12        0.57        0.24      1.89 o 
   5   1  12      114.57      107.84     10.47 o 
   6   1  12       15.52       19.36      4.74 o 
   7   1  12      357.39      386.95     20.58 o 
   8   1  12       47.02       48.71      6.42 o 
   9   1  12       18.26       13.94      4.12 o 
  10   1  12        2.17       -1.31     13.20 o 
  11   1  12        1.27       -1.66      4.74 o 
  12   1  12        0.04        1.61      4.17 o 
  -6   2  12        2.30        1.40      4.32 o 
  -5   2  12        1.42        0.45      4.12 o 
  -4   2  12        0.02       -4.52      4.97 o 
  -3   2  12        0.96       -2.81      1.87 o 
  -2   2  12      114.24      124.96     10.44 o 
  -1   2  12      101.88       77.20      9.60 o 
   0   2  12       52.84       53.46      7.07 o 
   1   2  12        2.63        2.31      2.87 o 
   2   2  12       46.87       42.67      4.41 o 
   3   2  12       11.34       10.24      2.03 o 
   4   2  12        0.05        0.50      1.97 o 
   5   2  12       18.54       14.48      3.91 o 
   6   2  12       30.59       28.17      5.64 o 
   7   2  12       68.80       99.00     10.95 o 
   8   2  12       92.59       98.70     11.31 o 
   9   2  12       15.06       14.34      3.27 o 
  10   2  12        0.00       -3.33      3.35 o 
  11   2  12       15.29        7.40      5.12 o 
  12   2  12        2.98        6.91      6.02 o 
  -6   3  12       14.26       32.29     11.07 o 
  -5   3  12        1.65        3.70      2.89 o 
  -4   3  12        0.17       -2.16      1.97 o 
  -3   3  12        2.33       14.51      5.21 o 
  -2   3  12        0.65       -0.81      1.61 o 
  -1   3  12       41.98       48.45      6.27 o 
   0   3  12      224.67      229.41     13.30 o 
   1   3  12       12.61        8.31      2.24 o 
   2   3  12        2.79        2.47      1.26 o 
   3   3  12      124.81      130.80      8.68 o 
   4   3  12        1.51        0.91      2.43 o 
   5   3  12      131.21      125.23     12.28 o 
   6   3  12       75.89       78.01      9.89 o 
   7   3  12       46.21       48.46      7.97 o 
   8   3  12       73.73       76.19     10.21 o 
   9   3  12        7.36       14.06      4.69 o 
  10   3  12       57.72       52.98      9.86 o 
  11   3  12        0.60        6.69      4.60 o 
  12   3  12        2.38        5.08      5.48 o 
  -6   4  12        0.06        0.08      2.72 o 
  -5   4  12        0.07       -1.18      1.74 o 
  -4   4  12        0.47        1.26      2.28 o 
  -3   4  12        2.23        0.52      2.07 o 
  -2   4  12       39.61       32.05      4.92 o 
  -1   4  12      237.22      252.00     13.76 o 
   0   4  12       16.71       25.33      4.52 o 
   1   4  12       12.69       11.51      2.54 o 
   2   4  12       18.94       18.00      2.79 o 
   3   4  12        0.08        1.13      2.19 o 
   4   4  12      184.32      207.84     16.12 o 
   5   4  12        0.67        2.22      2.45 o 
   6   4  12      199.83      200.87     16.17 o 
   7   4  12      118.27      132.00     18.03 o 
   8   4  12      109.91      119.90     17.43 o 
   9   4  12        1.22        0.75      2.37 o 
  10   4  12        2.68       -1.67      2.28 o 
  11   4  12        9.48        6.11      3.49 o 
  12   4  12        0.47       -2.01      4.68 o 
  -5   5  12        2.30        3.05      2.63 o 
  -4   5  12        6.95        8.64      3.45 o 
  -3   5  12       19.95       31.49      4.24 o 
  -2   5  12       38.68       35.17      4.90 o 
  -1   5  12       35.39       49.13      7.75 o 
   0   5  12        0.49        1.95      4.50 o 
   1   5  12       66.57       65.43      8.82 o 
   2   5  12        3.22        0.04      3.69 o 
   3   5  12        0.42       -0.86      3.52 o 
   4   5  12       61.46       64.08      9.18 o 
   5   5  12       57.89       65.42      9.30 o 
   6   5  12       62.21       60.65     12.54 o 
   7   5  12       30.08       22.37      8.06 o 
   8   5  12        0.75       -1.99      4.96 o 
   9   5  12        4.33        3.67      3.76 o 
  10   5  12       32.39       31.81      7.51 o 
  11   5  12        0.00        0.10      3.31 o 
  12   5  12        0.96       -1.24      1.98 o 
  -5   6  12        1.99        5.87      4.31 o 
  -4   6  12        1.89        1.58      2.56 o 
  -3   6  12        0.40        4.20      2.76 o 
  -2   6  12        5.19        5.24      3.64 o 
  -1   6  12       66.14       74.19      9.38 o 
   0   6  12       38.06       54.71      8.02 o 
   1   6  12        5.23        2.26      1.73 o 
   2   6  12       97.14       94.51     10.97 o 
   3   6  12        9.44       14.07     10.92 o 
   4   6  12       17.96       15.56      7.12 o 
   5   6  12      191.06      168.11     14.10 o 
   6   6  12        4.67        1.77      3.35 o 
   7   6  12        6.19        5.00      3.22 o 
   8   6  12        9.35        6.63      4.97 o 
   9   6  12        6.34       13.82      6.42 o 
  10   6  12        4.05       -0.02      5.22 o 
  11   6  12        1.04        0.51      4.77 o 
  12   6  12        5.51        4.01      3.69 o 
  -5   7  12        0.26        2.70      2.64 o 
  -4   7  12        1.16       -5.86      5.96 o 
  -3   7  12       54.09       61.71     11.43 o 
  -2   7  12       65.32       73.67      9.06 o 
  -1   7  12       19.51       21.53      5.65 o 
   0   7  12        0.36        2.57      2.24 o 
   1   7  12        4.33        4.32      3.17 o 
   2   7  12        0.14       -3.41      3.90 o 
   3   7  12       62.57       72.27      9.74 o 
   4   7  12       77.79       84.60     10.80 o 
   5   7  12       51.09       52.25      7.90 o 
   6   7  12       45.82       38.68     11.12 o 
   7   7  12      112.06      135.18     20.75 o 
   8   7  12        5.95        7.16      5.27 o 
   9   7  12        2.20        1.62      3.52 o 
  10   7  12        1.36        1.88      2.90 o 
  11   7  12        1.60        2.50      3.25 o 
  12   7  12        7.27       34.98     86.62 o 
  -4   8  12       18.14       23.96      9.58 o 
  -3   8  12       13.28       16.73      7.68 o 
  -2   8  12       36.78       24.02      5.04 o 
  -1   8  12        4.56        6.08      4.36 o 
   0   8  12       30.20       44.72      7.73 o 
   1   8  12        1.47        2.02      3.29 o 
   2   8  12        0.24        1.12      6.30 o 
   3   8  12       15.08       12.50      4.54 o 
   4   8  12      112.14      126.80     19.99 o 
   5   8  12       53.27       64.63     14.13 o 
   6   8  12       49.34       45.74     12.54 o 
   7   8  12        0.50       -3.02      4.04 o 
   8   8  12        2.28        5.09      5.69 o 
   9   8  12        3.41        0.22      3.82 o 
  10   8  12        0.13       -0.21      3.14 o 
  11   8  12        0.45        4.73      5.99 o 
  -3   9  12        8.76       10.50      7.58 o 
  -2   9  12       11.06        8.17      6.98 o 
  -1   9  12        9.09        7.85      3.61 o 
   0   9  12        0.04       17.38      4.66 o 
   1   9  12       49.31       61.65      8.89 o 
   2   9  12       18.65       17.38      4.82 o 
   3   9  12       10.52       27.94      6.93 o 
   4   9  12      147.13      136.43     21.55 o 
   5   9  12        8.44        2.58      2.66 o 
   6   9  12        1.98        0.02      3.63 o 
   7   9  12        2.86        1.59      3.63 o 
   8   9  12        0.62        3.51      4.16 o 
   9   9  12        0.10       -0.24      5.55 o 
  10   9  12       19.58       32.61     11.66 o 
  11   9  12        3.95        3.13      3.90 o 
  -2  10  12        4.04        9.59      6.05 o 
  -1  10  12        1.37        7.46      6.10 o 
   0  10  12        3.64        4.65      3.98 o 
   1  10  12        2.49        1.47      2.46 o 
   2  10  12        8.00        7.40      3.76 o 
   3  10  12       50.40       67.72     16.15 o 
   4  10  12        0.48        0.44      6.67 o 
   5  10  12       43.94       41.85     12.84 o 
   6  10  12       20.40       30.95     10.77 o 
   7  10  12        0.09        2.20      4.48 o 
   8  10  12        0.10       -4.79      5.05 o 
   9  10  12       30.74       25.85     11.33 o 
  10  10  12       12.38        6.58      6.18 o 
  -1  11  12       14.77        2.46      4.01 o 
   0  11  12        3.70        0.55      2.85 o 
   1  11  12        0.11       -0.56      1.44 o 
   2  11  12        0.15       -0.25      3.17 o 
   3  11  12       84.54      117.66     21.85 o 
   4  11  12       23.05       11.25      8.02 o 
   5  11  12       39.44       58.73     15.71 o 
   6  11  12        5.43       -7.36      5.99 o 
   7  11  12        0.50       -1.30      5.12 o 
   8  11  12        0.24       -6.83      6.09 o 
   9  11  12        0.40       -5.01      5.51 o 
   2  12  12        0.07       -3.00      3.06 o 
   3  12  12       87.55       89.95     19.87 o 
   4  12  12        5.87        4.29      5.89 o 
   5  12  12        2.30        2.51      4.23 o 
   6  12  12        2.85        8.59      6.04 o 
   7  12  12        2.26        3.61      5.01 o 
   2  -6  13        9.41       13.16      4.27 o 
   3  -6  13        0.28       -3.95      3.52 o 
  -1  -5  13        0.27       -3.84      4.48 o 
   0  -5  13        0.94        0.71      2.47 o 
   1  -5  13        0.18        4.48      2.65 o 
   2  -5  13       27.44       29.41      6.69 o 
   3  -5  13        1.01       -0.32      2.43 o 
   4  -5  13        1.61        2.80      4.79 o 
   5  -5  13       20.26       19.71      5.52 o 
   6  -5  13        5.72       -1.42      2.59 o 
  -2  -4  13        1.33       -2.12      5.21 o 
  -1  -4  13        8.72        4.08      2.54 o 
   0  -4  13        9.61       12.49      5.91 o 
   1  -4  13      123.16      171.14     14.57 o 
   2  -4  13       28.90       19.93      5.44 o 
   3  -4  13        2.94        2.99      2.07 o 
   4  -4  13       12.59       16.97      4.74 o 
   5  -4  13       22.80       32.72      7.58 o 
   6  -4  13        0.29        0.70      3.31 o 
   7  -4  13        0.12       -5.07      5.13 o 
   8  -4  13        0.54        8.92     11.46 o 
  -3  -3  13        4.25        7.92      3.50 o 
  -2  -3  13        1.66       -4.06      4.85 o 
  -1  -3  13        2.92       -1.70      2.25 o 
   0  -3  13       12.74       19.31      5.32 o 
   1  -3  13       72.55       84.35      8.58 o 
   2  -3  13        1.28        2.34      3.66 o 
   3  -3  13        9.02        8.06      3.99 o 
   4  -3  13        2.39        5.24      3.84 o 
   5  -3  13        1.63       10.20      6.03 o 
   6  -3  13       22.08       21.49      6.19 o 
   7  -3  13       13.87       10.56      5.63 o 
   8  -3  13        4.25        0.30      5.54 o 
   9  -3  13        0.41        3.59      6.31 o 
  -4  -2  13       28.79       34.50      6.18 o 
  -3  -2  13        2.59        1.20      2.69 o 
  -2  -2  13        6.25        1.17      3.51 o 
  -1  -2  13        3.32        1.03      5.12 o 
   0  -2  13        0.04       -1.10     11.79 o 
   1  -2  13       61.24       56.21      6.74 o 
   2  -2  13        0.30       -0.05      2.15 o 
   3  -2  13        1.28        5.72      2.02 o 
   4  -2  13       45.02       47.19      9.04 o 
   5  -2  13        5.72       10.48      6.94 o 
   6  -2  13        2.49        1.38      5.12 o 
   7  -2  13       31.51       30.87     11.12 o 
   8  -2  13        0.94        9.30      4.89 o 
   9  -2  13        1.42       -3.96      3.28 o 
  10  -2  13        4.72        6.32      2.66 o 
  -4  -1  13        2.72        0.70      1.78 o 
  -3  -1  13       30.30       28.10      6.85 o 
  -2  -1  13       37.27       55.82     10.03 o 
  -1  -1  13        4.94       -0.75      2.46 o 
   0  -1  13      128.69      122.10     10.15 o 
   1  -1  13        6.83        6.92      2.75 o 
   2  -1  13       52.30       48.62      5.97 o 
   3  -1  13       23.79       28.11      4.60 o 
   4  -1  13       45.04       44.05      5.48 o 
   5  -1  13        1.16       -1.17     10.50 o 
   6  -1  13        0.91       -5.60      5.82 o 
   7  -1  13        6.41       10.23      6.34 o 
   8  -1  13       76.98       71.02     10.37 o 
   9  -1  13       27.96       22.34      5.96 o 
  10  -1  13        3.05        7.45      3.33 o 
  -4   0  13        3.88        3.56      3.87 o 
  -3   0  13        1.69        5.92      2.58 o 
  -2   0  13       19.40       25.25      6.39 o 
  -1   0  13        3.84        2.07      2.17 o 
   0   0  13       71.43       89.26     11.54 o 
   1   0  13       54.08       55.78      6.77 o 
   2   0  13        7.03        9.62      2.73 o 
   3   0  13       19.07       19.72      3.85 o 
   4   0  13        0.23        0.30      1.36 o 
   5   0  13       36.00       45.34      6.65 o 
   6   0  13       21.92       16.19      4.01 o 
   7   0  13       67.28       75.37     11.52 o 
   8   0  13        0.25        1.43      3.86 o 
   9   0  13        9.62        7.78      3.57 o 
  10   0  13       15.87       12.41      4.70 o 
  11   0  13       11.97       27.88      6.50 o 
  -5   1  13       12.33       15.36      6.54 o 
  -4   1  13        0.22       -0.17      2.44 o 
  -3   1  13        2.29        3.82      3.66 o 
  -2   1  13       15.46       16.44      4.69 o 
  -1   1  13       40.98       61.76      9.36 o 
   0   1  13       93.81       98.57      8.99 o 
   1   1  13       19.83       14.16      3.61 o 
   2   1  13       17.82       20.27      4.10 o 
   3   1  13      108.95      107.51      8.00 o 
   4   1  13        3.71        1.41      2.49 o 
   5   1  13       38.51       31.43      6.01 o 
   6   1  13       27.75       22.54      5.07 o 
   7   1  13        9.64        4.09      2.74 o 
   8   1  13        4.57        5.04      4.93 o 
   9   1  13       21.83       19.20      5.93 o 
  10   1  13       88.89      103.70     13.56 o 
  11   1  13        0.64       -2.89      2.45 o 
  -5   2  13        6.92        4.48      5.59 o 
  -4   2  13       28.43       30.82      6.87 o 
  -3   2  13       15.28       24.48      4.98 o 
  -2   2  13       14.09       13.42      4.32 o 
  -1   2  13      127.20      118.17     10.10 o 
   0   2  13        4.23       10.05      2.92 o 
   1   2  13       76.51       56.96      6.86 o 
   2   2  13        7.49        8.24      2.24 o 
   3   2  13       21.40       25.77      3.57 o 
   4   2  13        5.42        4.31      1.54 o 
   5   2  13        6.74        1.91      4.43 o 
   6   2  13       39.31       37.70      6.86 o 
   7   2  13      124.46      123.70     12.57 o 
   8   2  13       34.57       36.80      7.17 o 
   9   2  13        0.35        3.87      2.60 o 
  10   2  13        6.09        3.12      3.69 o 
  11   2  13        0.00       -6.02      4.33 o 
  -5   3  13       19.41       12.47      4.68 o 
  -4   3  13        0.61        4.68      3.67 o 
  -3   3  13        1.37        1.07      2.25 o 
  -2   3  13        0.49        3.58      3.35 o 
  -1   3  13       20.05       19.04      4.32 o 
   0   3  13      152.70      140.14     10.74 o 
   1   3  13       24.63       24.17      4.43 o 
   2   3  13       43.78       37.57      5.38 o 
   3   3  13        0.54       -0.11      1.92 o 
   4   3  13       20.64       24.25      5.19 o 
   5   3  13        7.29        6.26      5.22 o 
   6   3  13      124.15      113.25     12.70 o 
   7   3  13        9.69       12.56      4.33 o 
   8   3  13      126.64      126.50     13.42 o 
   9   3  13       93.20      101.30     12.63 o 
  10   3  13        0.38        0.89      2.47 o 
  11   3  13       14.29       15.89      4.33 o 
  -4   4  13        2.42       -0.90      4.62 o 
  -3   4  13        0.00       -0.46      1.79 o 
  -2   4  13       17.31       12.95      3.23 o 
  -1   4  13        3.93        4.79      1.88 o 
   0   4  13       13.69        9.15      3.47 o 
   1   4  13       29.85       24.87      4.54 o 
   2   4  13      112.50      145.02     13.53 o 
   3   4  13        2.62        0.06      2.07 o 
   4   4  13      106.31      105.86     11.78 o 
   5   4  13       21.74       22.65      5.87 o 
   6   4  13        8.04       14.10      4.56 o 
   7   4  13       13.02        9.08      3.57 o 
   8   4  13       37.83       47.03      8.97 o 
   9   4  13       16.34       19.30      7.02 o 
  10   4  13        4.37       11.14      4.33 o 
  11   4  13        8.78       14.36      5.36 o 
  -4   5  13        0.65        5.67      5.08 o 
  -3   5  13        1.19        1.84      1.38 o 
  -2   5  13       61.65       50.37      6.17 o 
  -1   5  13        3.65        2.80      2.38 o 
   0   5  13       63.56       55.67      6.52 o 
   1   5  13       24.37       20.64      5.29 o 
   2   5  13        9.49       11.98      3.78 o 
   3   5  13        1.53        2.74      5.38 o 
   4   5  13        9.81        8.38      3.40 o 
   5   5  13       49.71       43.80      7.69 o 
   6   5  13      177.10      179.24     16.28 o 
   7   5  13        9.92       13.08      4.67 o 
   8   5  13       14.63       11.22      6.12 o 
   9   5  13       25.08       45.46     11.73 o 
  10   5  13        2.93        3.24      4.09 o 
  11   5  13        0.00       -3.39      2.80 o 
  -4   6  13        1.39        5.85      4.95 o 
  -3   6  13        6.43        9.64      3.78 o 
  -2   6  13       23.73       27.80      6.31 o 
  -1   6  13       57.47       58.04      8.66 o 
   0   6  13       68.12       85.51     10.56 o 
   1   6  13       11.62       14.60      5.32 o 
   2   6  13        0.56        1.23      3.06 o 
   3   6  13        4.62        9.72      3.49 o 
   4   6  13        0.01       -4.33      3.45 o 
   5   6  13      169.83      133.46     14.19 o 
   6   6  13       36.58       39.11      8.05 o 
   7   6  13       49.67       48.51     12.24 o 
   8   6  13       39.55       45.02     12.15 o 
   9   6  13       22.61       37.43     11.03 o 
  10   6  13       17.96       20.66      8.54 o 
  11   6  13        4.32        6.07      3.91 o 
  -3   7  13        1.16        5.24      4.51 o 
  -2   7  13        9.98        8.48      3.31 o 
  -1   7  13       25.22       26.82      5.82 o 
   0   7  13       24.20       38.17      7.13 o 
   1   7  13       18.34       21.30      5.53 o 
   2   7  13        2.15       -1.70      1.64 o 
   3   7  13       76.94       89.81     11.24 o 
   4   7  13       11.72       10.33      3.92 o 
   5   7  13        3.94        8.50      3.47 o 
   6   7  13       57.63       54.84     13.49 o 
   7   7  13       22.72       21.30      7.41 o 
   8   7  13        3.31       -7.12      6.15 o 
   9   7  13        3.22        1.42      3.02 o 
  10   7  13        3.23        7.26      6.76 o 
  11   7  13        5.27       -2.65      5.17 o 
  -2   8  13       23.76       36.32     11.11 o 
  -1   8  13       50.26       42.03     16.13 o 
   0   8  13       26.72       23.71      5.65 o 
   1   8  13        3.59        8.00      5.27 o 
   2   8  13        0.11       -0.49      6.33 o 
   3   8  13        0.07       -1.18      9.31 o 
   4   8  13       42.16       39.57     11.17 o 
   5   8  13       31.56       30.71     10.90 o 
   6   8  13        1.34       -2.43      3.91 o 
   7   8  13        0.47        4.20      4.30 o 
   8   8  13        0.42        0.27      4.23 o 
   9   8  13        4.30        0.26      3.89 o 
  10   8  13        4.13        3.18      4.08 o 
  -1   9  13       34.54       39.77     12.23 o 
   0   9  13        3.37        3.86      2.88 o 
   1   9  13        0.00       -4.97      4.29 o 
   2   9  13        0.51       -4.91      3.27 o 
   3   9  13        0.39        1.93      2.57 o 
   4   9  13       95.63       93.71     12.45 o 
   5   9  13       11.35       10.16      6.57 o 
   6   9  13        8.23        6.39      4.84 o 
   7   9  13        0.22      -10.53      7.02 o 
   8   9  13       16.56       16.49      9.09 o 
   9   9  13       15.44       10.52      6.61 o 
  10   9  13        5.57        7.44      5.77 o 
   0  10  13        0.94        8.52      6.13 o 
   1  10  13        0.11        2.27      2.68 o 
   2  10  13       21.13       22.75      5.79 o 
   3  10  13        0.09       -0.24      3.07 o 
   4  10  13        0.55        4.89      5.00 o 
   5  10  13        1.22       -0.73      2.83 o 
   6  10  13       10.90       26.91     10.88 o 
   7  10  13        0.14       -3.74      4.66 o 
   8  10  13        0.19       -7.18      6.11 o 
   2  11  13        2.60        2.35      7.21 o 
   3  11  13       28.62       21.91      6.27 o 
   4  11  13        1.22       -1.39      2.92 o 
   5  11  13        7.57       11.82      8.09 o 
   6  11  13        0.01        7.98      6.82 o 
   7  11  13        0.24      -10.54      7.28 o 
   2  -4  14        9.45        9.68      4.12 o 
   3  -4  14       21.79        4.10      6.07 o 
   4  -4  14        7.17        8.86      3.32 o 
   0  -3  14        5.69       12.36      4.59 o 
   1  -3  14        3.50        0.55      2.84 o 
   2  -3  14       46.94       43.91      7.31 o 
   3  -3  14        0.07        1.01      3.45 o 
   4  -3  14        0.87        2.18      2.91 o 
   5  -3  14        0.36        2.26      3.01 o 
   6  -3  14        2.47        0.67      2.96 o 
   7  -3  14        2.16        3.12      4.05 o 
  -1  -2  14        3.23        7.41      4.13 o 
   0  -2  14        0.17        1.89      1.54 o 
   1  -2  14       16.78       30.45      7.15 o 
   2  -2  14        1.96        2.64      5.93 o 
   3  -2  14        3.09        1.86      4.02 o 
   4  -2  14       14.33       21.42      5.76 o 
   5  -2  14        3.62        2.67      3.96 o 
   6  -2  14        0.01       -3.76      4.02 o 
   7  -2  14       29.80       26.98      9.05 o 
   8  -2  14       19.92        1.87      3.88 o 
  -2  -1  14        0.31        1.83      2.61 o 
  -1  -1  14        0.45        1.43      2.98 o 
   0  -1  14        3.00        4.90      2.30 o 
   1  -1  14       57.10       63.01      7.58 o 
   2  -1  14       14.96        6.64      2.44 o 
   3  -1  14       26.87       31.30      7.26 o 
   4  -1  14        0.10       -8.52      5.91 o 
   5  -1  14        0.67        0.42      4.38 o 
   6  -1  14        0.46       14.24      8.32 o 
   7  -1  14        0.89       -0.78      1.77 o 
   8  -1  14        1.20        0.49      2.40 o 
   9  -1  14        0.04      -10.23      6.88 o 
  -2   0  14        0.27        6.47      4.88 o 
  -1   0  14       12.83       17.14      4.30 o 
   0   0  14        0.07        4.23      2.11 o 
   1   0  14       30.25       37.78      5.80 o 
   2   0  14        5.63        2.41      1.78 o 
   3   0  14        1.30       -0.16      1.30 o 
   4   0  14        0.36       -0.82      2.83 o 
   5   0  14        2.19      -10.76      7.17 o 
   6   0  14        4.51       -0.07      2.52 o 
   7   0  14        7.24        2.17      4.74 o 
   8   0  14        3.76        0.94      2.95 o 
   9   0  14       14.64        5.72      2.20 o 
  -3   1  14        4.05        4.62      7.08 o 
  -2   1  14       38.44       42.75      8.08 o 
  -1   1  14        9.56       -0.34      3.27 o 
   0   1  14        0.07       -0.57      2.47 o 
   1   1  14       13.19       19.63      4.41 o 
   2   1  14       10.23        7.31      2.82 o 
   3   1  14       21.88       15.74      3.46 o 
   4   1  14        5.89        3.41      3.60 o 
   5   1  14        0.37        0.52      2.35 o 
   6   1  14       22.25       21.81      5.18 o 
   7   1  14        6.44        4.75      3.33 o 
   8   1  14       41.23       52.41     14.20 o 
   9   1  14       16.75       13.57      5.19 o 
  10   1  14       31.74       32.83      8.11 o 
  -3   2  14        3.02        0.03      2.46 o 
  -2   2  14        1.42        3.58      1.95 o 
  -1   2  14        2.93        4.26      2.17 o 
   0   2  14       28.41       34.03      5.61 o 
   1   2  14       43.31       45.97      6.37 o 
   2   2  14       19.93       29.54      4.99 o 
   3   2  14       10.64        8.92      2.85 o 
   4   2  14        0.21        3.15      6.09 o 
   5   2  14        1.15       -0.09      2.44 o 
   6   2  14        4.87        2.67      5.86 o 
   7   2  14        3.75        0.79      5.01 o 
   8   2  14        2.18        5.76      3.67 o 
   9   2  14        6.95       10.17      6.81 o 
  10   2  14        0.29        0.75      2.97 o 
  -3   3  14        2.22        4.82      3.06 o 
  -2   3  14        7.30        7.01      2.47 o 
  -1   3  14        5.54       12.22      3.39 o 
   0   3  14        7.44        6.59      3.05 o 
   1   3  14       22.86       29.46      5.86 o 
   2   3  14        0.65        0.82      1.82 o 
   3   3  14        2.23       -0.53      1.62 o 
   4   3  14        3.02        5.27      3.24 o 
   5   3  14        6.20        3.14      2.03 o 
   6   3  14       31.92       29.37      6.87 o 
   7   3  14       15.90       19.63      5.09 o 
   8   3  14        0.95        1.97      2.30 o 
   9   3  14       48.70       52.63      9.13 o 
  10   3  14        9.43       12.73      5.35 o 
  -3   4  14       27.83       27.97      5.26 o 
  -2   4  14        7.52        6.05      2.65 o 
  -1   4  14        1.14        3.60      2.15 o 
   0   4  14        0.50        0.07      3.26 o 
   1   4  14       50.43       62.24      7.33 o 
   2   4  14       28.11       27.60      6.29 o 
   3   4  14        0.83        0.15      1.94 o 
   4   4  14        2.20       -0.53      2.98 o 
   5   4  14        9.24        4.35      3.17 o 
   6   4  14        4.05        2.98      1.88 o 
   7   4  14       27.84       20.48      5.94 o 
   8   4  14       21.13       24.96      6.34 o 
   9   4  14       24.41       30.06      6.90 o 
  10   4  14       11.80       12.26      3.83 o 
  -2   5  14        7.47        6.89      3.87 o 
  -1   5  14        2.48        1.42      2.18 o 
   0   5  14        6.87       11.60      3.31 o 
   1   5  14        8.19        2.14      6.02 o 
   2   5  14        9.56       10.83      4.12 o 
   3   5  14        2.69        3.22      2.23 o 
   4   5  14        5.16        4.17      2.83 o 
   5   5  14       37.22       30.96     10.72 o 
   6   5  14       34.17       37.93      7.85 o 
   7   5  14       27.67       30.61      6.68 o 
   8   5  14       27.64       35.10      7.69 o 
   9   5  14        4.30        1.53      1.97 o 
  10   5  14        3.99        3.10      2.96 o 
  -2   6  14        0.09       -4.74      4.62 o 
  -1   6  14       15.18       10.17      6.06 o 
   0   6  14        9.83        6.78      3.17 o 
   1   6  14        2.63        5.85      3.27 o 
   2   6  14        1.32        2.05      2.00 o 
   3   6  14        8.61       10.85      4.06 o 
   4   6  14       27.42       17.84      6.21 o 
   5   6  14       21.80       23.68      6.27 o 
   6   6  14        0.40        0.44      2.30 o 
   7   6  14        0.25        4.66      3.43 o 
   8   6  14       47.74       56.91     10.14 o 
   9   6  14       34.98       27.59      9.70 o 
  10   6  14       30.72       34.51     11.03 o 
  -1   7  14        2.05        4.98      3.00 o 
   0   7  14        9.66       14.90      4.84 o 
   1   7  14       27.17       36.73      7.64 o 
   2   7  14        4.00       -0.85      3.01 o 
   3   7  14        4.96        3.87      2.76 o 
   4   7  14        7.04        5.51      3.68 o 
   5   7  14       11.09       17.29      5.81 o 
   6   7  14        1.75        0.83      4.87 o 
   7   7  14        0.05        0.75      2.48 o 
   8   7  14       18.22       13.99      8.43 o 
   9   7  14        0.92        6.17      4.56 o 
   0   8  14        5.31        3.67      2.49 o 
   1   8  14        2.18       -0.69      2.38 o 
   2   8  14       14.17       14.29      4.58 o 
   3   8  14        0.67       -2.36      2.29 o 
   4   8  14       31.45       34.90      7.56 o 
   5   8  14       11.25       11.84      4.66 o 
   6   8  14       13.68        3.79      8.35 o 
   7   8  14        9.45        6.11      4.80 o 
   8   8  14        0.97        1.95      4.70 o 
   9   8  14       13.15        7.88      6.14 o 
   1   9  14        3.38        4.66      3.36 o 
   2   9  14        8.88        2.22     10.58 o 
   3   9  14       33.33       36.81      7.80 o 
   4   9  14        0.37        3.02      2.32 o 
   5   9  14        5.78        1.94      2.56 o 
   6   9  14        0.06        6.36      5.95 o 
   7   9  14       10.51        2.27      3.97 o 
   8   9  14       16.45       20.67      9.63 o 
   3  10  14        0.01        0.95      4.74 o 
   4  10  14        0.99        1.11      2.94 o 
   5  10  14        3.77        5.77      3.16 o 
   1  -1  15        2.31        2.20      3.48 o 
   2  -1  15        5.99        0.93      6.22 o 
   3  -1  15        8.77        4.09      9.69 o 
   4  -1  15        2.26        1.86      2.75 o 
   5  -1  15        3.47       -9.22      6.37 o 
   6  -1  15        0.63       -4.53      6.14 o 
   0   0  15        1.52        2.18      1.69 o 
   1   0  15        0.20        0.41      1.67 o 
   2   0  15        0.34       -1.38      1.76 o 
   3   0  15        0.41       -3.01      9.38 o 
   4   0  15        0.59        1.59      4.08 o 
   5   0  15        0.56      -11.50      7.67 o 
   6   0  15       16.91       12.98      7.44 o 
   7   0  15        3.46        5.07      3.34 o 
   0   1  15        1.20        5.34      3.77 o 
   1   1  15       28.85       31.79      5.38 o 
   2   1  15        1.57       -1.93      1.69 o 
   3   1  15       19.16       17.99      4.24 o 
   4   1  15        0.01       -3.12      2.20 o 
   5   1  15       14.83       17.13      8.56 o 
   6   1  15       20.46       40.12     15.14 o 
   7   1  15       24.59       36.20     11.99 o 
   8   1  15        4.80        8.34      5.64 o 
   0   2  15        3.95        3.18      2.12 o 
   1   2  15        2.15       -0.79      1.64 o 
   2   2  15       33.92       24.05      4.75 o 
   3   2  15        1.68        2.01      7.08 o 
   4   2  15        7.98        7.10      3.62 o 
   5   2  15        0.48        0.20      4.47 o 
   6   2  15        6.79        2.39      3.25 o 
   7   2  15        1.29        2.83      5.47 o 
   8   2  15       10.39       25.35     10.16 o 
   0   3  15       10.45        5.52      2.52 o 
   1   3  15        0.01       -1.58      2.48 o 
   2   3  15        0.09        2.26      1.90 o 
   3   3  15        0.02        0.03      2.16 o 
   4   3  15        0.36        2.10      1.79 o 
   5   3  15       13.92       14.36      4.56 o 
   6   3  15        1.68        3.15      5.74 o 
   7   3  15        0.04       -1.72      2.26 o 
   8   3  15        1.03        2.89      6.19 o 
   0   4  15       51.97       63.03      7.80 o 
   1   4  15        1.63       -3.64      2.42 o 
   2   4  15        2.18        0.26      2.87 o 
   3   4  15        4.29        9.08      3.93 o 
   4   4  15       23.93       25.61      6.39 o 
   5   4  15       15.13       18.44      5.58 o 
   6   4  15       24.38       23.72      6.12 o 
   7   4  15        0.17       -2.64      3.13 o 
   8   4  15        4.73        5.56      3.20 o 
   0   5  15        4.05        3.09      2.17 o 
   1   5  15       32.92       27.50      6.74 o 
   2   5  15        5.38        6.59      3.59 o 
   3   5  15        9.98        7.06      3.40 o 
   4   5  15        2.66        3.89      2.60 o 
   5   5  15        8.26        7.32      3.69 o 
   6   5  15        2.68        8.21      3.68 o 
   7   5  15       30.27       45.09     15.65 o 
   8   5  15        5.22       -0.73      3.21 o 
   1   6  15        0.03        3.83      3.12 o 
   2   6  15        4.81        6.16      2.93 o 
   3   6  15        0.11        1.02      1.84 o 
   4   6  15        4.64       -0.05      4.90 o 
   5   6  15        0.11        1.81      2.80 o 
   6   6  15        2.29        4.16      3.40 o 
   7   6  15        0.26        6.84      3.81 o 
   8   6  15        7.08       11.51      8.50 o 
   2   7  15        1.55        0.55      1.69 o 
   3   7  15       22.08       25.09      6.35 o 
   4   7  15        7.99        8.53      4.10 o 
   5   7  15       16.36       11.49      4.56 o 
   6   7  15        2.02        2.29      2.48 o 
   7   7  15        9.43        4.27      3.05 o 
   4   8  15        4.74        9.69      5.00 o 
   5   8  15        4.04        2.27      2.68 o 
                                                 
